# Supplementary material for: Mitochondrial dysfunction–induced H3K27 hyperacetylation perturbs enhancers in Parkinson’s disease
Source: JCI Insight. 2021 Sep 8;6(17):e138088. doi: 10.1172/jci.insight.138088 (PMC8492320; doi:10.1172/jci.insight.138088)
Supplement: Supplemental Table 2 [file jciinsight-6-138088-s187.xlsx]

## Sheet: Rotenone vs Ctrl
GID	logFC	PValue	FDR
NM_001104633|0|Sema3d|-	-7.3962	0	0
NM_001109093|0|Grb10|-	-7.32551	0	0
NM_012567|0|Gja1|+	-5.95326	0	0
NM_012561|0|Fst|-	-5.37644	3.84984e-263	7.84694e-260
NM_031658|0|Msln|-	-5.49566	2.01909e-262	3.29233e-259
NM_001191671|0|Edem3|+	2.89854	2.21286e-164	3.00691e-161
NM_153473|0|Myo7a|-	-4.28028	2.01502e-158	2.34692e-155
NM_022959|0|Rassf9|+	-5.85754	1.35011e-124	1.37593e-121
NM_001108854|0|Ikbke|-	-3.20326	6.3021e-111	5.70901e-108
NM_053304|0|Col1a1|+	-2.22906	6.35941e-108	5.18483e-105
NM_001109317|0|Tmem47|+	2.56303	7.09967e-108	5.26215e-105
NM_001008306|0|Calhm2|-	-2.7764	5.92753e-107	4.02726e-104
NM_021583|0|Ptges|-	-3.71135	9.04357e-107	5.67171e-104
NM_001025667|0|Rnf2|-	2.20454	5.45435e-103	3.17638e-100
NM_017030|0|Pccb|-	-4.18819	8.38224e-100	4.55602e-97
NM_153821|0|Prrx1|-	-9.94725	1.68002e-86	8.56076e-84
NM_001025721|0|Colec12|+	4.16689	5.65422e-86	2.7117e-83
NM_001004242|0|Arhgap8|-	-5.45823	7.39079e-86	3.34762e-83
NM_013220|0|Ankrd1|-	1.9942	6.14936e-84	2.63872e-81
NM_001047842|0|Shmt1|-	-4.63174	1.20427e-81	4.90922e-79
NM_001047085|0|Ivns1abp|+	1.91346	5.75953e-81	2.23607e-78
NM_032061|0|Cntnap1|+	-2.46516	3.28602e-80	1.21777e-77
NM_001108398|0|Hapln4|-	-2.01304	9.05097e-78	3.20837e-75
NM_013032|0|Slc1a1|+	-6.32173	5.51741e-76	1.87431e-73
NM_022005|0|Fxyd6|+	2.69596	1.14503e-74	3.73416e-72
NM_001012029|0|Mnda|-	-2.8133	1.81034e-71	5.67681e-69
NM_001305184|0|Afap1l2|-	-3.19192	2.22177e-71	6.70892e-69
NM_031825|0|Fbn1|-	-1.90524	2.58385e-70	7.52363e-68
NM_030997|0|Vgf|-	2.61145	1.57708e-69	4.43378e-67
NM_024159|0|Dab2|+	-1.81225	2.69338e-67	7.31972e-65
NM_001009639|0|Tppp3|-	-5.15928	2.91235e-67	7.65948e-65
NM_031667|0|Syt11|-	2.04969	8.13801e-67	2.07341e-64
NM_001271205|0|Sox4|+	1.75005	1.03771e-66	2.56377e-64
NM_001126291|0|Flrt3|-	-2.49359	1.08559e-64	2.60317e-62
NM_001012125|0|Loxl1|-	-2.3293	1.40353e-63	3.26942e-61
NM_001012078|0|Sema4a|-	1.75857	1.32469e-60	3.00007e-58
NM_013079|0|Asns|-	-2.24939	1.39591e-60	3.07591e-58
NM_177927|0|Serpinf1|-	-2.50959	9.27786e-60	1.99059e-57
NM_053881|0|Ptprn|-	-2.77538	5.82517e-59	1.21776e-56
NM_001270634|0|Bdnf|+	-2.05503	7.13537e-59	1.45437e-56
NM_001134557|0|Qpct|+	-2.60218	1.50731e-58	2.99733e-56
NM_022211|0|Fgf5|-	1.89604	1.62108e-58	3.14683e-56
NR_126581|0|Lnc215|+	-1.60677	1.25265e-56	2.37508e-54
NM_001106936|0|Tent5d|+	4.3657	3.74548e-56	6.94021e-54
NM_001271317|0|Eya4|+	-2.37588	8.86456e-56	1.60606e-53
NM_001108955|0|Fjx1|-	-2.74664	6.48185e-55	1.14884e-52
NM_001013871|0|Tmem183a|-	1.59507	1.20027e-54	2.08208e-52
NM_001025046|0|Fam131b|-	-1.72883	1.06761e-53	1.81339e-51
NM_001108815|0|Tspan7|-	-2.1417	9.45719e-52	1.57356e-49
NM_001013940|0|Dync2li1|+	3.14935	1.41256e-51	2.30333e-49
NM_017123|0|Areg|-	-1.76611	8.19595e-51	1.31023e-48
NM_020074|0|Srgn|-	-2.34207	4.14116e-48	6.49287e-46
NM_001105960|0|Swt1|-	1.54617	7.24096e-48	1.11388e-45
NM_130407|0|Ugt1a7c|+	-1.67064	1.10591e-47	1.66972e-45
NM_023991|0|Prkaa2|-	2.53781	2.35037e-47	3.4841e-45
NM_133581|0|Wfdc1|+	-3.99701	3.61942e-46	5.26949e-44
NM_022266|0|Ctgf|-	-1.41279	1.08033e-44	1.54525e-42
NM_001192010|0|Lypd5|+	6.20239	3.57781e-44	5.02929e-42
NM_001012345|0|Dgat2|-	-1.50246	4.28176e-44	5.91681e-42
NM_001037192|0|Trmt1l|+	1.52321	8.02501e-44	1.09046e-41
NM_012827|0|Bmp4|-	-1.56393	1.02109e-43	1.36475e-41
NM_053997|0|Kcnc3|+	-1.68165	1.21751e-43	1.60103e-41
NM_001107339|0|Ror2|+	1.84485	1.15579e-42	1.49574e-40
NM_001191104|0|Tmem223|+	-1.602	8.79873e-42	1.12088e-39
NM_001108901|0|Samd5|-	2.15459	9.71067e-42	1.21802e-39
NM_001108870|0|Scara3|-	-1.47689	1.52552e-41	1.88447e-39
NM_030827|0|Lrp2|-	-1.45256	8.16843e-41	9.93988e-39
NM_031521|0|Ncam1|-	1.41078	2.41789e-40	2.89898e-38
NR_077057|0|Prrt2|-	-1.90917	2.69332e-40	3.18241e-38
NM_001107675|0|Maml3|-	2.0999	1.16192e-39	1.3533e-37
NM_053647|0|Cxcl2|-	1.52675	1.56492e-38	1.79702e-36
NM_001100723|0|Adpgk|+	-1.38983	6.92405e-38	7.84052e-36
NM_001109328|0|Rab7b|+	-2.29932	1.50593e-37	1.6819e-35
NM_053687|0|Slfn4|+	-1.49325	1.61834e-37	1.78302e-35
NM_012987|0|Nes|+	-1.30052	4.78635e-37	5.13462e-35
NM_080401|0|Wnt11|+	-1.56205	4.77604e-37	5.13462e-35
NM_053346|0|Nrn1|-	-2.50959	5.01059e-37	5.30537e-35
NM_001173339|0|Sh3bgrl|+	1.2589	5.68955e-37	5.94704e-35
NM_001108531|0|Bicc1|+	1.27112	7.31797e-37	7.55233e-35
NM_012752|0|Cd24|+	2.524	1.17244e-36	1.19486e-34
NM_001034009|0|Mcam|+	-1.26215	1.9208e-36	1.93337e-34
NM_012532|0|Cp|+	1.31108	2.70452e-36	2.68902e-34
NM_057107|0|Acsl3|+	-1.30898	3.24182e-36	3.1844e-34
NM_001100869|0|Cfap157|-	-1.48385	1.3919e-35	1.35097e-33
NM_172021|0|Tbkbp1|-	-1.94573	1.86789e-35	1.79163e-33
NR_131776|0|Ahr|-	-1.27555	2.71785e-35	2.57658e-33
NM_001108047|0|Foxn3|-	2.03038	3.05168e-35	2.82731e-33
NM_053736|0|Casp4|+	-2.06838	3.04382e-35	2.82731e-33
NM_001014193|0|Rsrp1|+	-1.25364	5.00002e-35	4.58036e-33
NM_012620|0|Serpine1|+	1.66619	1.12616e-34	1.02017e-32
NM_001100885|0|Myl9|+	-2.64877	1.3611e-34	1.21946e-32
NM_080397|0|Chst10|-	-1.82668	2.00026e-34	1.77262e-32
NM_001004069|0|Sapcd1|-	-1.92807	2.05591e-34	1.80235e-32
NM_001033701|0|Zeb2|-	1.52257	3.11226e-34	2.69939e-32
NM_031609|0|Nbl1|-	-1.56032	5.173e-34	4.43952e-32
NM_001012121|0|Prr5|+	-1.70186	6.40316e-34	5.43801e-32
NM_001105976|0|Cox20|+	-1.3613	1.38872e-33	1.15533e-31
NM_022268|0|Pygl|-	1.95917	1.38674e-33	1.15533e-31
NM_001106710|0|Emilin1|-	1.17948	1.68986e-33	1.39166e-31
NM_001013219|0|St3gal1|-	-3.61934	3.62278e-33	2.95365e-31
NM_001135007|0|Nrbp2|-	-1.36737	5.68362e-33	4.58797e-31
NM_053323|0|Degs1|-	-1.2135	6.2718e-33	5.01314e-31
NM_001107417|0|Neto2|+	2.85978	6.56397e-33	5.19573e-31
NM_001137633|0|Tnfaip2|+	1.19262	1.80677e-32	1.4164e-30
NM_001108834|0|Stac2|-	1.96621	2.18079e-32	1.69333e-30
NM_001017377|0|Paqr4|-	-1.32087	7.98869e-32	6.14451e-30
NM_053465|0|Fut9|-	2.2996	9.87815e-32	7.52678e-30
NM_001107155|0|Tmem119|+	-1.49565	1.82875e-31	1.38053e-29
NM_031755|0|Ceacam1|-	-1.44082	2.74318e-31	2.05185e-29
NM_057100|0|Gas6|-	-1.18272	3.42049e-31	2.5352e-29
NM_021760|0|Col5a3|-	-1.40659	3.91327e-31	2.87431e-29
NM_001005384|0|Osmr|-	-1.19403	4.48503e-31	3.26486e-29
NM_053908|0|Ptpn6|-	-2.2473	4.8653e-31	3.51034e-29
NM_001191110|0|Celsr2|-	1.16022	9.11949e-31	6.52204e-29
NM_001107183|0|Trove2|-	1.24364	9.64536e-31	6.83814e-29
NM_001004215|0|Ppic|-	-1.19709	9.79096e-31	6.88152e-29
NM_173120|0|Selenos|+	-1.22425	1.37124e-30	9.55529e-29
NM_001271439|0|Phf20l1|+	-1.29558	1.9171e-30	1.32459e-28
NM_001013975|0|Notum|-	-1.93135	2.30836e-30	1.58152e-28
NM_001006955|0|Cldnd1|-	-1.12784	3.13787e-30	2.13192e-28
NM_001013243|0|Slc30a3|+	-1.28903	3.76973e-30	2.54005e-28
NM_080690|0|Caskin1|+	-1.34805	5.56905e-30	3.71993e-28
NM_212508|0|Nrm|-	-1.30652	5.61206e-30	3.71993e-28
NM_001106430|0|Mgst2|+	-3.66111	6.19793e-30	4.07514e-28
NM_031136|0|Tmsb4x|+	1.11566	6.86834e-30	4.47981e-28
NM_207587|0|Adipor1|+	1.11734	8.11324e-30	5.24978e-28
NR_132640|0|LOC100911717|-	1.34829	1.13866e-29	7.30984e-28
NM_001135921|0|Rnf43|+	1.51482	1.76767e-29	1.12592e-27
NM_001033882|0|Cxcl12|+	1.16194	1.7839e-29	1.12745e-27
NM_012733|0|Rbp1|+	1.83394	1.91496e-29	1.20097e-27
NM_001108071|0|Adamtsl5|+	-1.28227	2.08214e-29	1.29585e-27
NM_001030026|0|Ifi30|+	-1.28364	2.12065e-29	1.30982e-27
NM_001108038|0|Zfyve26|-	1.24285	2.90923e-29	1.78338e-27
NM_001106578|0|Sema3c|-	-1.09952	5.21256e-29	3.17149e-27
NR_132635|0|LOC100911498|-	-1.0868	5.31443e-29	3.20952e-27
NM_001008385|0|Pmaip1|+	1.31572	5.55434e-29	3.32974e-27
NM_001106127|0|Prtfdc1|-	-1.5975	5.75101e-29	3.42248e-27
NM_001107826|0|Dolk|-	-1.21596	9.34832e-29	5.52296e-27
NM_030857|0|Lyn|+	-1.39703	1.71739e-28	1.00733e-26
NM_001012127|0|Mapkapk3|-	-1.72358	1.82508e-28	1.06285e-26
NM_012760|0|Plagl1|+	-1.24474	4.00837e-28	2.31775e-26
NM_001191618|0|Tspyl2|-	-1.20079	4.79627e-28	2.7538e-26
NM_001109502|0|LOC688459|+	-1.62279	5.4137e-28	3.08656e-26
NM_001107954|0|Reck|+	-1.28773	5.94237e-28	3.36446e-26
NR_130116|0|Ftx|-	-1.36279	5.99942e-28	3.37333e-26
NM_001308148|0|Hnf1b|+	1.1953	6.75099e-28	3.76992e-26
NM_012548|0|Edn1|-	1.56514	1.17077e-27	6.4934e-26
NM_031010|0|Alox15|-	-2.05098	1.26714e-27	6.98038e-26
NM_001100645|0|Lrrcc1|-	-1.11229	1.463e-27	8.00526e-26
NM_199394|0|Entpd5|-	1.58832	3.27702e-27	1.78117e-25
NM_001107181|0|Pkp1|-	1.061	4.51359e-27	2.43704e-25
NM_019226|0|Dync1h1|+	1.06223	5.12895e-27	2.75108e-25
NM_053840|0|Ggt1|-	1.35706	5.37357e-27	2.86345e-25
NM_001107738|0|Itprid2|+	-1.17253	8.00796e-27	4.23954e-25
NM_177421|0|Slc22a17|-	-1.21916	1.32361e-26	6.96217e-25
NM_080582|0|Abcb6|-	-1.28867	1.40556e-26	7.34583e-25
NM_012934|0|Dpysl3|-	1.07839	1.55999e-26	8.10102e-25
NM_012797|0|Id1|+	-1.08671	1.57647e-26	8.13479e-25
NM_181473|0|Klhl24|-	1.37412	2.44596e-26	1.25421e-24
NM_001006969|0|Irf3|+	-1.07114	2.53036e-26	1.28937e-24
NM_001011895|0|Trmt2a|-	-1.12225	4.63528e-26	2.3473e-24
NM_012505|0|Atp1a2|-	-1.08579	7.76476e-26	3.90778e-24
NM_031566|0|Nfib|-	1.20499	9.66254e-26	4.83305e-24
NM_053400|0|Tle3|+	1.13187	1.00459e-25	4.99418e-24
NM_017259|0|Btg2|-	1.07781	1.23644e-25	6.10953e-24
NM_001009413|0|Krcc1|+	-1.14834	1.3999e-25	6.87556e-24
NM_012610|0|Ngfr|-	-1.18701	1.56355e-25	7.63331e-24
NM_017076|0|PVR|-	-1.0353	4.93358e-25	2.39426e-23
NM_001105819|0|Rhbdl3|+	-1.24617	5.55473e-25	2.67975e-23
NM_017318|0|Ptk2b|-	1.22975	7.72012e-25	3.70248e-23
NM_001037193|0|Acd|-	-1.12203	9.68261e-25	4.61651e-23
NM_022196|0|Lif|+	1.03844	1.11305e-24	5.27599e-23
NM_053573|0|Olfm1|+	-1.61144	1.23223e-24	5.80716e-23
NM_001044294|0|Gabarapl1|+	1.09603	1.47595e-24	6.91577e-23
NM_001007667|0|Sat1|+	1.15731	1.52324e-24	7.09654e-23
NM_001126274|0|Tmem129|+	-1.1097	1.7041e-24	7.89407e-23
NM_053489|0|Col18a1|+	1.07371	2.01999e-24	9.30452e-23
NM_017079|0|Cd1d1|-	-1.48158	2.78811e-24	1.27705e-22
NM_138858|0|Slc9a5|+	-1.12854	2.96466e-24	1.35033e-22
NM_013107|0|Bmp6|-	1.05164	3.03322e-24	1.37388e-22
NM_019175|0|Klk6|+	-2.12949	4.03026e-24	1.8154e-22
NM_053719|0|Emb|+	-1.05042	4.3916e-24	1.96729e-22
NM_001005906|0|Chpf|-	-1.11251	4.49089e-24	2.00078e-22
NM_173118|0|Npc2|-	1.01351	5.66159e-24	2.50864e-22
NM_001007721|0|Emp2|+	-1.07682	5.92661e-24	2.61187e-22
NM_030828|0|Gpc1|+	-1.01835	6.51927e-24	2.85761e-22
NM_001107690|0|Fam189b|+	1.10315	6.95567e-24	3.0326e-22
NM_139101|0|Alg10|+	1.10979	7.55633e-24	3.27696e-22
NM_001008722|0|Irf8|+	1.42277	1.1633e-23	5.01821e-22
NM_001303616|0|Taf13|+	1.03299	1.18622e-23	5.09014e-22
NM_001109319|0|Gspt2|-	-1.28046	1.30744e-23	5.58091e-22
NM_001106095|0|Lig4|+	-1.14221	1.44978e-23	6.1563e-22
NM_001107818|0|Ndor1|-	-1.35482	1.54012e-23	6.506e-22
NM_001025683|0|RGD1311946|+	-1.04113	1.87704e-23	7.88842e-22
NM_001109320|0|Amer1|-	1.2069	2.92775e-23	1.2241e-21
NM_133580|0|Rab26|-	-1.44607	2.99591e-23	1.24621e-21
NM_001105732|0|Sec23a|-	1.01026	3.06229e-23	1.26735e-21
NR_002704|0|Gas5|+	-1.16891	3.33774e-23	1.37437e-21
NM_139115|0|Coro6|-	-1.43766	9.31192e-23	3.81508e-21
NM_001017456|0|Klhdc10|+	1.13058	1.45705e-22	5.93968e-21
NM_001106774|0|Nuak1|+	0.997793	1.53358e-22	6.22052e-21
NM_001108633|0|Reep1|+	-1.03149	1.86223e-22	7.51622e-21
NM_182951|0|Serinc1|-	-0.961525	2.06909e-22	8.31001e-21
NM_080771|0|Inhbb|-	1.42093	2.17082e-22	8.67582e-21
NM_024400|0|Adamts1|-	1.02872	2.29169e-22	9.11421e-21
NM_001108409|0|Fgd3|+	1.18941	2.63784e-22	1.04399e-20
NM_017197|0|Celf2|+	1.82364	3.05243e-22	1.20224e-20
NM_001107606|0|Sh3pxd2a|-	0.991508	3.10155e-22	1.21392e-20
NM_012577|0|Gstp1|-	-0.961358	3.11186e-22	1.21392e-20
NM_001009689|0|Cdc42ep2|-	1.0312	3.46345e-22	1.34464e-20
NM_001044232|0|Trmt10a|+	1.03579	3.49781e-22	1.35155e-20
NM_001109281|0|Tmem198b|-	-1.22794	4.89684e-22	1.88321e-20
NM_013113|0|Atp1b1|-	-0.970856	5.20364e-22	1.98249e-20
NM_017274|0|Gpam|-	1.11051	5.1817e-22	1.98249e-20
NM_012762|0|Casp1|+	-1.69639	6.20386e-22	2.35256e-20
NM_199100|0|Tor1aip2|+	-1.04135	6.5394e-22	2.46832e-20
NM_017049|0|Slc4a3|+	-1.21104	8.1823e-22	3.07421e-20
NM_001024975|0|Morn4|-	1.09904	8.55496e-22	3.19948e-20
NM_001007728|0|Mpzl1|-	-0.985289	1.02458e-21	3.81435e-20
NM_212524|0|Abhd5|+	1.06081	1.09485e-21	4.0574e-20
NM_001108555|0|Lrba|+	1.00314	1.25262e-21	4.62108e-20
NM_001113749|0|Hif1an|+	1.15209	1.44595e-21	5.31028e-20
NM_012935|0|Cryab|+	0.959297	1.59304e-21	5.82424e-20
NM_001191668|0|Tmem185b|+	-1.00474	1.79247e-21	6.52411e-20
NM_001109434|0|Qsox2|-	-0.959128	2.00035e-21	7.24837e-20
NM_153317|0|Rab8b|-	1.20102	2.79727e-21	1.00912e-19
NM_001039197|0|Tor1b|+	-0.971158	2.85759e-21	1.02634e-19
NM_001106290|0|Rpl27a|+	1.01529	2.91516e-21	1.04242e-19
NM_001024797|0|Gon4l|+	0.955569	3.29102e-21	1.17169e-19
NM_001106446|0|Zbtb7b|-	1.02969	4.02195e-21	1.42569e-19
NM_001002289|0|Fut8|+	1.08384	4.18004e-21	1.47532e-19
NM_001013863|0|Ydjc|-	-1.2048	5.13585e-21	1.80485e-19
NM_019132|0|Gnas|+	0.944156	5.99521e-21	2.09781e-19
NM_031812|0|Cd164|+	-0.92093	6.48536e-21	2.25962e-19
NM_001127606|0|Tedc2|-	-1.06477	6.54836e-21	2.27186e-19
NM_053326|0|Pdlim5|-	0.975068	6.80951e-21	2.35245e-19
NM_001107208|0|Sept11|-	0.92431	6.96253e-21	2.39517e-19
NM_001109979|0|Rab1b|-	0.976457	9.35908e-21	3.20607e-19
NM_031819|0|Fat1|-	-0.908772	1.49431e-20	5.09753e-19
NM_203410|0|Ifi27|+	0.994879	1.51682e-20	5.15276e-19
NM_001107170|0|Tfcp2l1|+	0.976433	1.86756e-20	6.31793e-19
NM_001007732|0|Serpinb9|-	0.922051	2.05251e-20	6.91494e-19
NM_001134643|0|Kcnq5|-	1.07615	2.18327e-20	7.32519e-19
NM_001191112|0|Ppp2r5c|+	0.944187	2.56513e-20	8.57111e-19
NM_001013049|0|Smtn|-	0.940377	2.7354e-20	9.10276e-19
NM_001108775|0|Rab6b|+	1.0066	2.78009e-20	9.21384e-19
NM_001191821|0|Frmd4a|-	0.967622	2.8356e-20	9.35978e-19
NM_053407|0|Asah1|+	-0.942975	2.93689e-20	9.65503e-19
NM_178096|0|Nrep|-	1.07688	2.97246e-20	9.73272e-19
NM_001108344|0|Ube2t|+	0.975944	4.28217e-20	1.3965e-18
NM_001003975|0|G4|+	-1.17065	4.45103e-20	1.44579e-18
NM_139089|0|Cxcl10|+	-1.07701	4.6709e-20	1.51118e-18
NM_181086|0|Tnfrsf12a|-	-0.903171	5.19846e-20	1.67522e-18
NM_022213|0|Pik3r3|+	1.14947	5.32276e-20	1.70852e-18
NM_031345|0|Tsc22d3|-	0.977332	5.40319e-20	1.72754e-18
NM_001106401|0|Fam172a|+	0.99785	5.47887e-20	1.74489e-18
NM_001108720|0|Btbd7|-	1.00846	5.97909e-20	1.89679e-18
NM_012977|0|Lgals9|+	-1.84916	6.26315e-20	1.9792e-18
NM_001160162|0|Scn5a|-	-1.0823	6.32228e-20	1.98252e-18
NM_133395|0|Serinc5|+	-0.93852	6.32191e-20	1.98252e-18
NM_022208|0|Gtf2a1|-	1.11202	6.47903e-20	2.02389e-18
NM_001012172|0|Rfx3|-	1.20353	7.0922e-20	2.20697e-18
NM_001012032|0|Arhgap24|-	1.13259	8.87179e-20	2.75025e-18
NM_022297|0|Ddah1|+	0.900583	9.78861e-20	3.02297e-18
NM_053494|0|Slc2a8|-	-1.2102	1.07555e-19	3.30903e-18
NM_001039013|0|Tle2|-	-1.37174	1.09303e-19	3.35019e-18
NM_001108977|0|Epha2|+	-0.925757	1.17747e-19	3.59547e-18
NM_001127547|0|Fbln1|+	-0.951531	1.27072e-19	3.86574e-18
NM_031840|0|Fdps|-	0.912194	1.32592e-19	4.01868e-18
NM_012761|0|Sp4|-	1.2833	1.35216e-19	4.08303e-18
NM_001006976|0|Tars|-	-0.898775	1.64792e-19	4.93953e-18
NM_058208|0|Socs2|-	1.06021	1.64579e-19	4.93953e-18
NM_001035517|0|RGD1310127|-	-1.01691	1.77547e-19	5.30234e-18
NM_153730|0|Klhl12|+	1.04622	1.78582e-19	5.31379e-18
NM_001108856|0|Vamp4|+	-1.10017	2.3395e-19	6.93599e-18
NM_001012208|0|Pycr2|+	-1.0478	2.98898e-19	8.8294e-18
NM_001014023|0|Trim5|-	-0.913001	3.07829e-19	9.06041e-18
NM_134376|0|Clstn3|-	-1.03441	3.39573e-19	9.95878e-18
NM_001126272|0|Zfp692|+	-1.0644	3.67283e-19	1.07328e-17
NM_022261|0|Bspry|+	1.68007	3.69912e-19	1.0771e-17
NM_022178|0|Myo5a|+	0.95517	3.8276e-19	1.11055e-17
NM_030996|0|Sigmar1|-	-0.904278	4.26526e-19	1.23314e-17
NM_013157|0|Ass1|-	0.972315	4.60414e-19	1.32641e-17
NM_001012134|0|B3gnt7|+	-1.14284	4.67131e-19	1.34103e-17
NM_001109411|0|Plpp5|-	-0.964521	4.96493e-19	1.42032e-17
NM_001135866|0|Rft1|+	-1.17947	5.32611e-19	1.51831e-17
NM_001134542|0|Pcyox1l|-	-0.951732	5.82939e-19	1.65599e-17
NM_001139507|0|Hcfc1|+	0.896138	5.92582e-19	1.67754e-17
NM_001039196|0|Slc39a13|-	-0.912404	5.97069e-19	1.68439e-17
NM_001007679|0|Tmem206|+	-0.950405	5.9977e-19	1.68618e-17
NM_001134569|0|RGD1561157|+	-1.08222	6.1876e-19	1.73359e-17
NM_032058|0|Eif2b2|+	0.950992	6.33593e-19	1.76907e-17
NM_001014160|0|Gramd1a|-	-0.913103	6.74656e-19	1.87729e-17
NM_001107940|0|Megf9|-	1.20765	7.75321e-19	2.15007e-17
NM_001025733|0|Procr|+	-1.07259	9.13963e-19	2.52595e-17
NM_001109185|0|Rit1|+	1.05493	1.01265e-18	2.78923e-17
NM_138899|0|Cdipt|+	-0.882921	1.05614e-18	2.89923e-17
NM_001107657|0|Myo10|+	-0.884474	1.17159e-18	3.20537e-17
NM_031507|0|Egfr|+	0.89454	1.20574e-18	3.28776e-17
NM_001034083|0|Snn|-	0.903315	1.22675e-18	3.3339e-17
NM_001037095|0|Cpox|-	-0.908477	1.25733e-18	3.40566e-17
NM_001108622|0|Hipk2|-	0.957238	1.30691e-18	3.52821e-17
NM_001044229|0|Tnfrsf19|-	1.71942	1.5474e-18	4.16369e-17
NM_012927|0|Cdh6|-	0.969913	1.74114e-18	4.66958e-17
NM_053372|0|Slpi|-	-1.06635	1.83544e-18	4.90633e-17
NM_053566|0|Ptch1|-	1.13535	2.19346e-18	5.84422e-17
NM_017075|0|Acat1|-	-0.901238	2.42313e-18	6.43511e-17
NM_001173527|0|Nsmce3|-	-1.05011	2.52242e-18	6.67703e-17
NM_001271137|0|Tmem35b|+	-1.2649	2.90239e-18	7.658e-17
NM_001108377|0|Pck2|+	-0.951447	3.37902e-18	8.88681e-17
NM_001107712|0|Cttnbp2nl|-	0.888012	3.6718e-18	9.62579e-17
NM_001130728|0|Whamm|+	-1.09265	3.75403e-18	9.8066e-17
NM_130403|0|Ppp1r14a|+	-4.01182	3.76483e-18	9.8066e-17
NM_001106442|0|Ssr2|+	0.860511	4.00117e-18	1.0389e-16
NM_001100886|0|Tmem259|-	-0.890093	4.43725e-18	1.14847e-16
NM_001024893|0|Magea9|+	-1.09208	4.78539e-18	1.23466e-16
NM_001034933|0|Arsa|-	-1.04819	4.89467e-18	1.25887e-16
NM_031036|0|Gnaq|+	0.982361	5.10758e-18	1.3095e-16
NM_021702|0|Atxn3|-	1.11383	5.19503e-18	1.32775e-16
NM_001108681|0|Zmym6|+	-1.1308	7.86388e-18	2.00357e-16
NM_031081|0|Pdpk1|-	1.00304	8.1025e-18	2.05793e-16
NM_031678|0|Per2|-	-0.99363	8.13615e-18	2.06006e-16
NM_001191810|0|Tns1|-	0.854843	8.43154e-18	2.12825e-16
NM_001106747|0|Nek9|-	0.880588	8.58437e-18	2.16014e-16
NM_053301|0|Hfe|+	-1.33513	1.06268e-17	2.66584e-16
NM_001169116|0|Elmsan1|-	0.926041	1.08605e-17	2.71613e-16
NM_031786|0|Trim3|-	-0.934309	1.09849e-17	2.73884e-16
NM_001107177|0|Kdm5b|+	0.861269	1.23713e-17	3.0751e-16
NM_001106177|0|Hsf4|+	-1.44916	1.2501e-17	3.0979e-16
NM_138920|0|Zc3h14|+	0.896913	1.29657e-17	3.20331e-16
NM_001013034|0|Glrx2|+	1.02537	1.30202e-17	3.20707e-16
NM_001009683|0|Tor3a|-	-1.03424	1.38605e-17	3.40374e-16
NM_001271089|0|Slc3a2|-	-0.836512	1.44453e-17	3.53671e-16
NM_181475|0|Cd2ap|+	0.879408	1.5366e-17	3.75087e-16
NM_001039609|0|Fnbp1l|-	0.938009	1.58336e-17	3.85348e-16
NM_022623|0|Fzd4|+	-0.927035	1.61487e-17	3.91846e-16
NM_001013130|0|Sptbn1|-	-0.837156	1.67444e-17	4.05095e-16
NM_017005|0|Fh|-	-0.892604	1.71407e-17	4.13456e-16
NM_001106713|0|Klhl29|-	0.870109	1.98792e-17	4.78097e-16
NM_001108030|0|Daam1|+	0.899961	2.22086e-17	5.3255e-16
NM_212522|0|Sptb|-	1.01405	2.23448e-17	5.34245e-16
NM_001100778|0|E2f1|-	-0.948474	2.25817e-17	5.3833e-16
NM_001009965|0|Tsku|-	-0.889275	2.43275e-17	5.78257e-16
NM_001134834|0|Fahd2a|-	-0.974512	2.53457e-17	6.00707e-16
NM_001115034|0|Ahsa1|+	0.8499	2.83802e-17	6.70678e-16
NM_001109442|0|Erh|-	0.86356	3.66652e-17	8.63963e-16
NM_001130062|0|Dok7|-	-1.0059	5.02375e-17	1.18036e-15
NM_021843|0|Kitlg|+	0.893439	5.90992e-17	1.38459e-15
NM_194461|0|Pigw|-	-0.940918	6.81822e-17	1.59281e-15
NM_001030024|0|Slc19a2|+	-1.06299	6.97665e-17	1.62516e-15
NM_031510|0|Idh1|-	0.917955	7.07949e-17	1.64442e-15
NM_001108887|0|Sft2d3|-	-1.26925	8.1562e-17	1.88913e-15
NM_001024769|0|Cdc73|-	0.924595	8.95724e-17	2.06879e-15
NM_022500|0|Ftl1|-	0.890603	9.89445e-17	2.2788e-15
NM_022265|0|Pdcd4|+	1.02144	1.01046e-16	2.32064e-15
NM_134406|0|Pacs1|-	0.847289	1.09052e-16	2.49747e-15
NM_001014044|0|Tifa|+	0.888205	1.12155e-16	2.56133e-15
NM_001024768|0|Elf3|-	0.913248	1.22279e-16	2.78474e-15
NM_031795|0|Ugcg|+	-0.832608	1.40508e-16	3.19098e-15
NM_001313842|0|Mrpl17|-	-0.873649	1.49787e-16	3.39226e-15
NM_031723|0|Sec11a|-	-0.827141	1.51388e-16	3.41902e-15
NM_053986|0|Myo1b|+	1.04021	1.62363e-16	3.65675e-15
NM_001106856|0|Uba7|+	-1.02428	1.74003e-16	3.89739e-15
NM_001109160|0|Flrt1|-	1.0124	1.73816e-16	3.89739e-15
NM_012602|0|Muc1|+	1.26601	2.09906e-16	4.68867e-15
NM_012891|0|Acadvl|-	-0.915469	2.44719e-16	5.45135e-15
NM_001080782|0|Tctn2|-	1.01538	2.57158e-16	5.71282e-15
NM_001106925|0|Dtymk|-	-0.908826	2.77668e-16	6.15171e-15
NM_173125|0|Pdlim7|+	0.807745	2.85945e-16	6.31792e-15
NM_001126083|0|Cks2|-	0.907306	3.07336e-16	6.77218e-15
NM_021586|0|Ltbp2|-	0.884948	3.1164e-16	6.84851e-15
NM_001106426|0|Ndufb5|+	0.869227	3.1735e-16	6.95525e-15
NM_001012030|0|Zfp281|+	0.828463	3.57971e-16	7.8245e-15
NM_001009405|0|Arhgap29|+	0.833534	3.81758e-16	8.28138e-15
NM_001025274|0|Pnisr|+	-0.807172	3.80687e-16	8.28138e-15
NM_001271167|0|Fnip2|-	1.07009	3.81921e-16	8.28138e-15
NM_001005530|0|Slc16a13|-	-0.972306	4.16825e-16	8.9904e-15
NM_012913|0|Atp1b3|-	-0.839893	4.15885e-16	8.9904e-15
NM_017172|0|Zfp36l1|-	0.866169	4.98942e-16	1.07332e-14
NM_001126276|0|Zfp579|+	-0.984358	5.14911e-16	1.10186e-14
NM_022175|0|Rhox5|+	0.878596	5.14661e-16	1.10186e-14
NM_001034929|0|Slc39a9|+	0.991728	5.91395e-16	1.26221e-14
NM_013028|0|Shox2|-	1.30101	5.96855e-16	1.27054e-14
NM_001004222|0|Arfip2|-	-0.848802	6.03692e-16	1.28175e-14
NM_001107624|0|Arid5b|+	0.871653	6.33486e-16	1.34151e-14
NM_001109536|0|Ptx3|+	0.824967	6.80881e-16	1.43814e-14
NM_001134425|0|Aig1|-	-0.989705	7.74905e-16	1.63251e-14
NM_001079895|0|Rbfox2|-	0.873417	8.191e-16	1.72117e-14
NM_001013864|0|Lpp|-	0.955262	8.45348e-16	1.77175e-14
NR_037614|0|Vof16|+	-0.824147	9.83984e-16	2.05703e-14
NM_145671|0|Klhl17|-	-1.29637	9.87804e-16	2.05974e-14
NM_001011907|0|Ndufs2|-	-0.821496	1.0303e-15	2.14286e-14
NM_001109884|0|Hoxc4|+	-1.0233	1.04272e-15	2.16317e-14
NM_001008334|0|Tmem97|-	-0.820603	1.07043e-15	2.21502e-14
NM_024152|0|Arf6|+	0.847084	1.20544e-15	2.48808e-14
NM_001107234|0|Rnf215|+	-0.895929	1.25365e-15	2.58106e-14
NM_017058|0|Vdr|-	1.12749	1.31135e-15	2.69306e-14
NM_001011970|0|Tm7sf3|-	-0.883091	1.36581e-15	2.79786e-14
NM_001107688|0|Ubqln4|+	0.797195	1.4726e-15	3.00905e-14
NM_001271232|0|Mvb12b|-	1.09225	1.48494e-15	3.02668e-14
NM_134453|0|Lbr|-	-0.82075	1.53446e-15	3.11982e-14
NM_001198584|0|Fam98c|-	-0.918028	1.62438e-15	3.29441e-14
NM_017232|0|Ptgs2|+	0.835688	1.9515e-15	3.94802e-14
NM_001130501|0|Zfpm2|+	1.04584	1.98174e-15	3.99929e-14
NM_001107691|0|Trim46|-	0.963179	2.07101e-15	4.16913e-14
NM_001109422|0|Bcl3|-	-0.872049	2.11367e-15	4.24452e-14
NM_001009603|0|Acy3|+	-1.692	2.19573e-15	4.3922e-14
NM_001185046|0|E4f1|-	-0.907675	2.19799e-15	4.3922e-14
NM_171988|0|Bcl2l11|+	0.95395	2.22045e-15	4.42624e-14
NM_001106079|0|Atp13a1|-	-0.796106	2.31498e-15	4.60342e-14
NM_080581|0|Abcc3|-	-0.866877	2.35146e-15	4.66459e-14
NM_001100882|0|Sema3g|+	-0.855376	2.47993e-15	4.9075e-14
NM_001107504|0|Chst8|-	-1.2453	2.49246e-15	4.92035e-14
NM_001007753|0|Cyb561d2|-	-1.09626	2.49916e-15	4.92166e-14
NM_001107288|0|Flnb|-	0.784703	2.70202e-15	5.30559e-14
NM_001134883|0|Lrp12|-	-0.908695	2.70713e-15	5.30559e-14
NM_021740|0|Ptma|+	0.786341	2.78748e-15	5.44997e-14
NM_053018|0|Cd9|-	-0.959349	2.99209e-15	5.83601e-14
NM_001007698|0|Golph3l|+	0.924075	3.07619e-15	5.98572e-14
NM_001013982|0|Orai1|-	-0.918625	3.30805e-15	6.42155e-14
NM_001106494|0|Lpcat4|+	-0.832168	3.56753e-15	6.90881e-14
NM_001013991|0|Tmem175|-	-1.03805	3.6325e-15	7.01795e-14
NM_001270972|0|Zfr|+	-0.772888	3.87783e-15	7.47421e-14
NM_001034998|0|Ctps2|-	0.847786	3.89275e-15	7.48529e-14
NM_001007092|0|Clstn1|+	-0.768686	3.98958e-15	7.65342e-14
NM_198760|0|Slc16a6|-	-1.07109	4.23532e-15	8.10577e-14
NM_207606|0|Kirrel1|-	0.804617	4.69676e-15	8.96783e-14
NM_001025279|0|Reep4|+	-0.864329	4.74476e-15	9.03832e-14
NM_001012348|0|Pced1a|-	-0.896122	4.97282e-15	9.45068e-14
NM_001012177|0|Mccc2|-	-0.852468	5.02212e-15	9.52218e-14
NM_017000|0|Nqo1|+	-0.861965	5.50573e-15	1.03908e-13
NM_017148|0|Csrp1|+	0.761144	5.49467e-15	1.03908e-13
NM_001107883|0|Il17ra|+	-0.808302	5.61307e-15	1.05689e-13
NM_001106451|0|Tbx15|+	1.55532	5.96154e-15	1.11992e-13
NM_001113344|0|St6gal1|-	0.820475	6.05431e-15	1.13473e-13
NM_001100493|0|Gnptg|-	-1.0932	6.19564e-15	1.15856e-13
NM_001108902|0|Rab32|-	0.764711	6.28144e-15	1.17191e-13
NM_182843|0|Acbd3|+	-0.819459	6.41742e-15	1.19264e-13
NM_183332|0|Myadm|-	-0.758705	6.4218e-15	1.19264e-13
NM_017325|0|Runx1|-	0.99368	7.59224e-15	1.40681e-13
NM_016994|0|C3|+	-0.994528	7.68585e-15	1.42092e-13
NM_031085|0|Prkch|+	1.18956	8.05372e-15	1.48556e-13
NM_001008765|0|Igtp|+	-0.882003	8.17146e-15	1.50388e-13
NM_001270689|0|Fxyd5|-	-0.934078	8.85875e-15	1.6267e-13
NM_001134469|0|Lrrc49|-	0.921795	9.37677e-15	1.71795e-13
NM_017134|0|Arg1|+	-1.10101	9.8127e-15	1.79379e-13
NM_001107592|0|Loxl4|-	-0.846	9.961e-15	1.81682e-13
NM_031576|0|Por|-	-0.776217	1.01553e-14	1.84813e-13
NM_206851|0|Smyd2|+	-0.848405	1.14282e-14	2.07515e-13
NM_001034128|0|Pald1|-	-0.853681	1.207e-14	2.18681e-13
NM_001291383|0|LOC100361083|-	0.783126	1.41802e-14	2.56345e-13
NM_053477|0|Mlycd|+	-1.16806	1.42931e-14	2.57245e-13
NM_139087|0|Cgref1|+	-0.844178	1.42838e-14	2.57245e-13
NM_145776|0|Slc38a3|-	-1.16922	1.44226e-14	2.59004e-13
NM_001106412|0|Mrps30|-	-0.844848	1.62657e-14	2.91461e-13
NM_001170334|0|Gfod1|-	1.25824	1.80337e-14	3.22432e-13
NM_176077|0|G6pc3|+	-0.789464	1.81633e-14	3.24038e-13
NM_001106416|0|Skp2|-	-0.79963	1.91594e-14	3.41062e-13
NM_001101004|0|Vipas39|-	0.875645	1.9297e-14	3.42764e-13
NM_001109532|0|Mapk11|-	-1.24005	2.2045e-14	3.90724e-13
NM_001135819|0|Pdxp|+	-1.08113	2.23283e-14	3.94886e-13
NM_138856|0|Dnajc21|-	-0.839424	2.24067e-14	3.95415e-13
NM_017173|0|Serpinh1|-	-0.737685	2.3088e-14	4.06558e-13
NM_031086|0|Pros1|+	-0.794909	2.32543e-14	4.08604e-13
NM_001008282|0|Galk1|-	-0.775491	2.36648e-14	4.14922e-13
NM_001106913|0|Clk1|-	-0.77793	2.4608e-14	4.30534e-13
NM_001037790|0|Leng8|-	-0.751005	2.62867e-14	4.58919e-13
NM_001005383|0|Acy1|-	-0.850158	2.84762e-14	4.95034e-13
NM_001105990|0|Kif21b|+	0.803983	2.84767e-14	4.95034e-13
NM_001106716|0|Osr1|+	0.846422	2.96672e-14	5.14632e-13
NM_001106404|0|Slc30a5|-	-0.770046	3.05157e-14	5.28225e-13
NM_053406|0|Pomt1|+	-0.820552	3.08887e-14	5.33549e-13
NM_001191816|0|Fam120a|+	0.747613	3.38805e-14	5.83991e-13
NM_053713|0|Klf4|-	0.962907	3.6396e-14	6.26027e-13
NM_001107206|0|Aff1|-	0.802025	4.57929e-14	7.85999e-13
NM_213562|0|Trim39|+	-0.905159	4.83572e-14	8.28269e-13
NM_019143|0|Fn1|-	-0.730213	4.96819e-14	8.49174e-13
NM_001190820|0|Ddx59|+	0.818731	5.42579e-14	9.25449e-13
NM_001105751|0|Hivep1|-	0.787918	5.51743e-14	9.39116e-13
NM_017269|0|Ptprj|-	-0.797685	5.67663e-14	9.64199e-13
NM_053467|0|Tmed10|-	0.741815	5.9452e-14	1.00772e-12
NM_030847|0|Emp3|-	-0.735959	6.0844e-14	1.02917e-12
NM_001106599|0|Htra2|-	-0.798163	6.29547e-14	1.06267e-12
NM_053748|0|Dpp3|-	0.756383	6.5688e-14	1.10652e-12
NM_001108351|0|Sertad4|-	-0.767487	6.8396e-14	1.14976e-12
NM_001134496|0|Tmem63a|+	-0.858461	7.1411e-14	1.19797e-12
NM_181384|0|Tnfsf9|-	-1.03196	7.63303e-14	1.27787e-12
NM_001025034|0|Fam107b|-	0.739217	7.76399e-14	1.29713e-12
NM_001107846|0|Steap2|+	-0.772177	7.84449e-14	1.3079e-12
NM_001077645|0|Prkacb|-	1.27244	8.024e-14	1.33509e-12
NM_001271731|0|Xbp1|+	-0.760117	8.4691e-14	1.40628e-12
NM_022799|0|Nucks1|+	0.771256	9.10061e-14	1.50807e-12
NM_001037215|0|Slc35b2|-	-0.772889	9.32789e-14	1.5426e-12
NM_001126373|0|Hdac8|-	0.947144	9.89246e-14	1.63266e-12
NM_001105720|0|Nfkbia|-	0.739416	1.00428e-13	1.65412e-12
NM_021863|0|Hspa2|+	1.04798	1.04808e-13	1.72278e-12
NM_001014099|0|Paqr8|+	0.886433	1.14644e-13	1.88067e-12
NM_001191626|0|Mex3b|+	1.0558	1.19038e-13	1.94883e-12
NM_134452|0|Col5a1|+	0.726484	1.28162e-13	2.094e-12
NM_001122782|0|Mapk1ip1|-	-0.987634	1.30438e-13	2.12692e-12
NM_001106253|0|Klk9|+	1.45667	1.41589e-13	2.30414e-12
NM_031973|0|Dpp7|-	-0.778447	1.4744e-13	2.39458e-12
NM_001007625|0|Epdr1|+	-0.788607	1.47961e-13	2.39827e-12
NM_031969|0|Calm1|+	0.723993	1.61591e-13	2.61399e-12
NM_001039024|0|Spef1|-	-1.2221	1.69007e-13	2.72854e-12
NM_001024238|0|Eprs|+	-0.719296	1.75859e-13	2.83355e-12
NM_012981|0|Mras|-	0.763168	1.79981e-13	2.89426e-12
NM_001191653|0|Tanc2|+	0.805457	1.8159e-13	2.91438e-12
NM_022296|0|Xylt2|-	-0.739313	1.90825e-13	3.05398e-12
NM_199119|0|Ddx24|-	0.757813	1.91038e-13	3.05398e-12
NM_031148|0|Slc20a1|+	-0.745364	1.94705e-13	3.10652e-12
NM_001014787|0|Igsf8|+	-0.735377	2.03312e-13	3.2375e-12
NM_001108346|0|Nek7|-	1.09751	2.24393e-13	3.56623e-12
NM_001108034|0|Mpp5|+	0.884749	2.40701e-13	3.81797e-12
NM_024144|0|Pigm|+	-0.801908	2.42326e-13	3.83627e-12
NM_001271134|0|Fam168b|-	0.7254	2.50264e-13	3.95427e-12
NM_001025686|0|Sec22b|+	0.753755	2.52038e-13	3.97459e-12
NM_198763|0|Slc1a4|-	-0.770849	2.54459e-13	4.00502e-12
NM_134356|0|Ptprg|-	0.745359	2.58374e-13	4.05882e-12
NM_001108321|0|Rtp4|-	0.82702	2.6391e-13	4.1378e-12
NM_001025752|0|Cdk20|+	0.87806	2.7365e-13	4.28228e-12
NM_139083|0|Rpl41|-	0.722917	2.744e-13	4.2858e-12
NM_001014205|0|Tmem123|+	-0.724951	2.78812e-13	4.34638e-12
NM_138826|0|Mt1|-	1.17997	2.84134e-13	4.42088e-12
NM_001108411|0|Tbc1d7|-	0.895132	2.89011e-13	4.48821e-12
NM_001108567|0|Rpl34|-	0.768968	3.07821e-13	4.76218e-12
NM_017206|0|Slc6a6|-	0.775857	3.07752e-13	4.76218e-12
NM_001047095|0|Nop16|+	0.754559	3.12946e-13	4.83228e-12
NM_031841|0|Scd2|+	0.704451	3.26415e-13	5.02125e-12
NM_138849|0|Syt17|-	1.10699	3.26368e-13	5.02125e-12
NM_001191828|0|Scyl3|+	-0.888979	3.486e-13	5.35242e-12
NM_001047743|0|Sptssa|-	0.731621	3.56731e-13	5.46697e-12
NM_001012470|0|Irf2bpl|-	0.850602	3.90022e-13	5.96594e-12
NM_001034143|0|Dars2|-	-1.00311	4.01254e-13	6.12627e-12
NM_001105797|0|Slc16a11|+	-1.08369	4.14058e-13	6.30993e-12
NM_138846|0|Gpm6b|-	-0.91637	4.25463e-13	6.47165e-12
NM_001191568|0|Pmf1|-	0.780268	4.26444e-13	6.47449e-12
NM_001100760|0|Retreg2|+	-0.784289	4.36165e-13	6.60977e-12
NM_001107806|0|Npepl1|+	0.949723	5.21275e-13	7.8849e-12
NM_031606|0|Pten|+	0.794348	5.34313e-13	8.06714e-12
NM_001013231|0|Pea15|-	-0.710173	5.65523e-13	8.52256e-12
NM_001106676|0|Arhgef39|-	-0.782913	5.81404e-13	8.74573e-12
NM_001013041|0|Clk4|+	-0.869488	5.99394e-13	8.99974e-12
NM_001107569|0|Bbs1|-	0.75986	6.30495e-13	9.44932e-12
NM_053770|0|Sorbs2|-	0.731482	6.65281e-13	9.95237e-12
NM_012819|0|Acadl|-	-0.821708	6.75348e-13	1.00845e-11
NM_001007554|0|Fblim1|-	0.817751	7.67143e-13	1.14342e-11
NM_001169103|0|Crim1|+	0.699815	7.80846e-13	1.16172e-11
NM_001271362|0|Scube3|+	0.797383	7.98595e-13	1.18596e-11
NM_138522|0|Cxcl3|-	0.833422	8.01153e-13	1.1876e-11
NM_001191794|0|Cln6|+	-0.882343	8.37249e-13	1.23886e-11
NM_001108838|0|C1ql1|-	-1.1177	8.52676e-13	1.2594e-11
NM_001164157|0|Nus1|+	-0.733124	8.71749e-13	1.28524e-11
NM_001106203|0|Znhit6|+	0.767361	9.14553e-13	1.34591e-11
NM_013128|0|Cpe|+	-0.775863	1.00118e-12	1.47075e-11
NM_001106629|0|Steap1|+	-0.846618	1.006e-12	1.47516e-11
NM_001107764|0|Pla2g4b|+	-0.816462	1.01046e-12	1.47905e-11
NM_001106998|0|Jade2|-	0.772694	1.01988e-12	1.49016e-11
NM_001108586|0|Rcn1|-	-0.699342	1.02863e-12	1.50026e-11
NM_001100667|0|Mtx1|-	0.743335	1.0624e-12	1.54674e-11
NM_001085485|0|Selenoo|+	-0.81027	1.09087e-12	1.58535e-11
NM_001108225|0|Zfp142|-	-0.708218	1.17135e-12	1.69929e-11
NM_145679|0|Lrrc3|+	-1.33985	1.21472e-12	1.75908e-11
NM_001107749|0|Tp53i11|+	0.730284	1.26115e-12	1.82308e-11
NM_001127531|0|Ap1s2|-	0.860638	1.28781e-12	1.85832e-11
NM_133298|0|Gpnmb|+	0.843537	1.31046e-12	1.88766e-11
NM_139330|0|Sipa1l1|+	0.749649	1.33884e-12	1.92515e-11
NM_001107486|0|Opa3|+	0.740272	1.35412e-12	1.94369e-11
NM_001108070|0|Cbarp|+	-0.983677	1.3613e-12	1.95055e-11
NM_001108226|0|Wnt6|+	-1.01811	1.40123e-12	2.00425e-11
NM_031594|0|P2rx4|-	-0.910676	1.44087e-12	2.05734e-11
NM_012780|0|Arnt|+	0.756142	1.48563e-12	2.11754e-11
NM_021692|0|Smad5|-	0.743737	1.52602e-12	2.17131e-11
NM_001013884|0|Uimc1|+	0.752238	1.6001e-12	2.27276e-11
NM_001107662|0|Phc3|+	0.814584	1.62111e-12	2.2986e-11
NM_022605|0|Hpse|+	-0.772083	1.91678e-12	2.71311e-11
NM_023101|0|Vti1a|+	0.904193	1.94645e-12	2.75033e-11
NM_001109122|0|Tmem173|-	-0.807655	1.96477e-12	2.76662e-11
NM_001257352|0|Pkd1|+	-0.707327	1.96172e-12	2.76662e-11
NM_013053|0|Ywhaq|-	0.685835	2.08133e-12	2.92067e-11
NM_031057|0|Aldh6a1|-	0.878765	2.0781e-12	2.92067e-11
NM_001105739|0|Prrx2|+	-0.86308	2.08607e-12	2.92228e-11
NM_001079899|0|Aup1|+	-0.738665	2.10009e-12	2.93688e-11
NM_001044272|0|Jagn1|+	-0.754833	2.10992e-12	2.94558e-11
NM_001012207|0|Pigc|+	-0.770721	2.21621e-12	3.08868e-11
NM_001107680|0|Mlf1|+	1.40424	2.2488e-12	3.12875e-11
NM_138901|0|Pigl|+	-1.21706	2.3571e-12	3.27383e-11
NM_001014172|0|Rsrc1|+	0.837509	2.79613e-12	3.87701e-11
NM_012940|0|Cyp1b1|-	-0.705564	2.86694e-12	3.96844e-11
NM_001109344|0|Dok5|+	-1.0914	2.88731e-12	3.98987e-11
NM_001100850|0|Abl1|-	0.880962	2.95134e-12	4.06457e-11
NM_017319|0|Pdia3|+	-0.676179	2.94855e-12	4.06457e-11
NM_001106849|0|Spsb4|-	0.917331	2.99053e-12	4.1116e-11
NM_012528|0|Chrnb1|-	-0.918432	3.0167e-12	4.14059e-11
NM_001014218|0|Atg9a|-	-0.70702	3.0894e-12	4.23326e-11
NM_001025719|0|Pxdc1|+	-0.954966	3.0961e-12	4.23532e-11
NM_022921|0|RT1-M3-1|-	-0.758571	3.1369e-12	4.28394e-11
NM_001014273|0|Armcx3|+	-0.755565	3.18703e-12	4.34512e-11
NM_001014082|0|Ncln|+	-0.693419	3.26388e-12	4.44247e-11
NM_022210|0|Max|-	0.922688	3.42731e-12	4.65714e-11
NM_001107618|0|Mdga1|-	0.881813	3.46748e-12	4.70388e-11
NM_001024802|0|Tmem165|-	-0.73663	3.54317e-12	4.79858e-11
NM_020092|0|Srek1|-	-0.703763	3.62164e-12	4.89672e-11
NM_001025748|0|Taz|-	-0.855159	3.69738e-12	4.99086e-11
NM_001139508|0|Mical2|+	0.797374	3.822e-12	5.15054e-11
NM_001106019|0|H2afv|-	0.977405	3.84312e-12	5.17045e-11
NM_138890|0|Ehd3|+	0.806954	4.05143e-12	5.44173e-11
NM_001106730|0|RGD1305089|+	0.790993	4.16829e-12	5.58948e-11
NM_001108564|0|Agl|-	0.710367	4.18455e-12	5.60207e-11
NM_001034927|0|Sulf2|-	-0.728024	4.3687e-12	5.83902e-11
NM_144740|0|Arhgap4|+	-1.0204	4.60411e-12	6.14359e-11
NM_053653|0|Vegfc|-	-0.973336	4.74513e-12	6.32141e-11
NM_022599|0|Synj2bp|-	0.711058	4.79198e-12	6.37341e-11
NM_024359|0|Hif1a|+	0.69178	4.82931e-12	6.4126e-11
NM_021746|0|Mapk12|-	-0.856795	5.0864e-12	6.74299e-11
NM_001192003|0|Fancb|-	-0.787157	5.12002e-12	6.77654e-11
NM_001109477|0|Dnal1|+	1.44388	5.15632e-12	6.81353e-11
NM_199395|0|Arhgef25|-	-0.746858	5.30235e-12	6.99515e-11
NM_031716|0|Wisp1|+	-0.754519	5.46692e-12	7.20061e-11
NM_001109227|0|Tspan33|+	-0.861096	5.49011e-12	7.21949e-11
NM_001107150|0|Ddx51|-	-0.77523	5.55367e-12	7.29132e-11
NM_001105883|0|Nectin3|-	-0.998563	5.6348e-12	7.38594e-11
NM_001106911|0|Mfsd6|+	-0.817283	5.69072e-12	7.44727e-11
NM_001109558|0|Setd7|-	0.787645	5.70456e-12	7.45342e-11
NM_053429|0|Fgfr3|-	-0.737909	5.8627e-12	7.64777e-11
NM_001015004|0|Vgll4|-	0.903206	6.17124e-12	8.03739e-11
NM_001014204|0|Dnajc22|+	-0.760477	6.20416e-12	8.06739e-11
NM_001107364|0|Sfmbt2|-	1.00408	6.46655e-12	8.39519e-11
NM_012983|0|Myo1d|-	0.704655	6.82206e-12	8.84264e-11
NM_053985|0|H3f3b|-	0.667641	6.90649e-12	8.93788e-11
NM_001017503|0|Purb|-	0.69987	7.00763e-12	9.0544e-11
NM_001107368|0|Bmi1|+	0.738336	7.074e-12	9.12569e-11
NM_001271031|0|Tmem231|-	-0.824536	7.23532e-12	9.31904e-11
NM_001014223|0|Dnase1l1|+	-0.88427	7.26518e-12	9.34275e-11
NM_001107337|0|Nsd1|-	0.694558	7.40888e-12	9.51254e-11
NM_001024800|0|Tmx1|+	0.685352	8.18636e-12	1.04766e-10
NM_001271445|0|Adamts10|+	-0.722613	8.17691e-12	1.04766e-10
NM_173137|0|Fads3|+	-0.695014	8.19829e-12	1.04766e-10
NM_031567|0|Nfic|+	0.696327	8.31237e-12	1.06057e-10
NM_012816|0|Amacr|+	-1.01416	8.44309e-12	1.07537e-10
NM_053374|0|Il18bp|-	-0.940849	8.45473e-12	1.07537e-10
NM_198764|0|Sh3rf1|-	0.764094	8.74975e-12	1.11116e-10
NM_001191085|0|Mical3|-	0.73393	9.06363e-12	1.14923e-10
NM_001107063|0|Cdc42ep4|-	0.705001	9.22547e-12	1.16794e-10
NM_001107595|0|Entpd7|+	1.07489	9.34154e-12	1.1808e-10
NM_001107011|0|Mpdu1|-	-0.874295	9.46959e-12	1.19485e-10
NM_001108498|0|Nrip3|-	-0.696359	9.48202e-12	1.19485e-10
NM_001108291|0|Luc7l3|-	-0.681561	9.99479e-12	1.25752e-10
NM_001014071|0|Errfi1|+	0.703177	1.02478e-11	1.28737e-10
NM_001134573|0|Ntpcr|+	1.2661	1.12918e-11	1.41634e-10
NM_001033699|0|Cox15|-	0.772566	1.21753e-11	1.52247e-10
NM_001044275|0|Elovl1|+	-0.682567	1.21687e-11	1.52247e-10
NM_001115032|0|Tspan15|-	-0.943716	1.23908e-11	1.54704e-10
NM_001108945|0|Trim59|-	0.689463	1.25384e-11	1.56309e-10
NM_001305463|0|Rcor1|+	0.688491	1.27049e-11	1.58142e-10
NM_001109605|0|LOC690617|+	-0.881669	1.28115e-11	1.59226e-10
NM_001039021|0|Zdhhc8|+	-0.710484	1.31816e-11	1.63577e-10
NM_001191650|0|Tmem101|-	-0.717054	1.33578e-11	1.6551e-10
NM_012699|0|Dnajb9|-	-0.787529	1.33921e-11	1.65684e-10
NM_001127580|0|Oxct1|+	-0.678146	1.36482e-11	1.68597e-10
NM_001191925|0|Hoxb5|+	-1.16459	1.39861e-11	1.72509e-10
NM_001013862|0|Cep95|+	-0.814113	1.40625e-11	1.73073e-10
NM_053818|0|Slc6a9|+	-0.753973	1.40742e-11	1.73073e-10
NM_001107316|0|Mfhas1|-	0.760208	1.42679e-11	1.75008e-10
NM_012949|0|Eno3|+	-1.24496	1.42745e-11	1.75008e-10
NM_012763|0|Ptpra|+	-0.684599	1.5392e-11	1.88424e-10
NM_001108711|0|Snx6|-	0.67863	1.56783e-11	1.91642e-10
NM_031005|0|Actn1|-	0.657517	1.61571e-11	1.97198e-10
NM_001015013|0|Fam89b|-	0.70863	1.63194e-11	1.98882e-10
NM_001134763|0|Hip1r|-	-0.699847	1.69894e-11	2.06738e-10
NM_080689|0|Dnm1|-	-0.726443	1.7097e-11	2.07738e-10
NM_001107718|0|Cdc14a|-	1.05513	1.73302e-11	2.09945e-10
NM_013043|0|Tsc22d1|+	0.668544	1.7314e-11	2.09945e-10
NM_001047101|0|Adamts7|+	-0.713231	1.76648e-11	2.13681e-10
NM_001134472|0|RGD1309079|-	-0.683581	1.77326e-11	2.14183e-10
NM_001168703|0|Aatk|-	-0.800753	1.90588e-11	2.29862e-10
NM_053952|0|Nup155|+	-0.670428	1.91481e-11	2.30597e-10
NM_001107654|0|RGD1306502|-	-0.717252	1.94204e-11	2.33532e-10
NM_001108932|0|Tysnd1|+	-0.821065	2.05001e-11	2.46152e-10
NM_001013122|0|Kdelr2|-	-0.660224	2.084e-11	2.49866e-10
NM_001291408|0|Fbxl21|-	1.00724	2.10121e-11	2.51559e-10
NM_001024798|0|Ubap2l|-	0.655794	2.12853e-11	2.54084e-10
NM_181377|0|Rtn4rl1|+	-0.740112	2.12754e-11	2.54084e-10
NM_001191969|0|Fam126a|+	0.822874	2.15584e-11	2.56967e-10
NM_001106753|0|Cpsf2|+	0.682422	2.16203e-11	2.57329e-10
NM_001024903|0|Sertad2|+	0.727294	2.1929e-11	2.60623e-10
NM_001108874|0|Tmem161a|-	-0.707202	2.23949e-11	2.65772e-10
NM_019277|0|Exoc6|+	0.702134	2.26621e-11	2.68552e-10
NM_001037214|0|Cdca4|-	0.680747	2.34063e-11	2.76969e-10
NM_001108261|0|Fopnl|+	0.709508	2.41389e-11	2.85223e-10
NM_181637|0|Pigu|-	-0.716909	2.44584e-11	2.88581e-10
NM_012671|0|Tgfa|+	-0.727802	2.50044e-11	2.94596e-10
NM_001107180|0|Ipo9|-	0.651602	2.69424e-11	3.16972e-10
NM_019356|0|Eif2s1|+	0.672914	2.75635e-11	3.23812e-10
NM_031018|0|Atf2|-	0.734173	2.80532e-11	3.2909e-10
NM_001017467|0|Ly6e|+	-0.992887	2.81379e-11	3.29609e-10
NM_001012079|0|Arhgef2|+	0.673139	2.83982e-11	3.32181e-10
NM_017323|0|Nr2c2|+	0.791008	2.87908e-11	3.36292e-10
NM_001004204|0|Tmem248|-	-0.682358	2.91419e-11	3.39419e-10
NM_001107405|0|Mib1|+	0.728033	2.91244e-11	3.39419e-10
NM_172334|0|Fibp|+	0.778968	2.9457e-11	3.42601e-10
NM_001008284|0|Crkl|-	0.722017	2.96743e-11	3.44636e-10
NM_138827|0|Slc2a1|+	-0.670233	3.03268e-11	3.51713e-10
NM_001044290|0|Larp7|-	0.670771	3.07915e-11	3.56596e-10
NM_001007656|0|Mapre3|-	-0.799182	3.21742e-11	3.7208e-10
NM_001106780|0|Ntn4|+	0.931166	3.24167e-11	3.74103e-10
NM_031141|0|Pax8|-	0.692702	3.2441e-11	3.74103e-10
NM_001107428|0|Zfp612|-	-0.860737	3.26871e-11	3.7641e-10
NM_031043|0|Gyg1|-	0.709283	3.29769e-11	3.79212e-10
NM_001128155|0|Tmem88|-	-0.766547	3.30794e-11	3.79854e-10
NM_032066|0|Hsd17b12|-	-0.687406	3.32271e-11	3.81014e-10
NM_001107594|0|Nkx2-3|+	1.06537	3.33142e-11	3.81476e-10
NM_001079894|0|Plekha1|+	-0.676948	3.36626e-11	3.84925e-10
NM_001305179|0|Rprd1a|-	-0.699497	3.50876e-11	4.00657e-10
NM_001005879|0|Gfpt1|+	0.695818	3.55442e-11	4.05303e-10
NM_001191772|0|Trip11|-	0.697757	3.59656e-11	4.09535e-10
NM_001037795|0|Fmc1|+	-0.912079	3.60615e-11	4.10055e-10
NM_001109445|0|Gstz1|+	0.857426	3.80249e-11	4.31779e-10
NM_001191064|0|Heatr5b|-	0.672525	3.91908e-11	4.44398e-10
NM_053328|0|Bhlhe40|+	0.672759	4.03844e-11	4.57297e-10
NM_001025637|0|Psmb10|-	0.702713	4.148e-11	4.69052e-10
NM_013141|0|Ppard|+	0.682881	4.1773e-11	4.71711e-10
NM_001034131|0|Foxp1|-	0.720085	4.24081e-11	4.7822e-10
NM_001109577|0|Derl3|-	-0.93194	4.5233e-11	5.09371e-10
NM_001107689|0|Ash1l|+	0.655817	4.53134e-11	5.09572e-10
NM_175758|0|Slc1a5|+	-0.650195	4.54156e-11	5.10018e-10
NM_001107024|0|Ssh2|-	0.73365	4.55272e-11	5.10569e-10
NM_199270|0|Babam2|-	0.770831	4.57538e-11	5.12405e-10
NM_001012028|0|Nuf2|-	-0.705034	4.70119e-11	5.25773e-10
NM_001106364|0|Actr1a|-	0.646689	4.80806e-11	5.36988e-10
NM_001105981|0|Cnih4|+	-0.690391	4.865e-11	5.42604e-10
NM_033443|0|Arsb|+	-0.7166	4.90171e-11	5.45952e-10
NM_001013910|0|Gnb4|-	0.78045	5.07739e-11	5.64747e-10
NM_001107175|0|Ppp1r15b|+	-0.65485	5.08897e-11	5.65264e-10
NM_017353|0|Slc7a5|-	-0.643159	5.2093e-11	5.77247e-10
NM_053896|0|Aldh1a2|+	0.817735	5.21101e-11	5.77247e-10
NM_017211|0|Glg1|+	0.642632	5.28725e-11	5.84898e-10
NM_001198804|0|Dgkq|+	-0.689627	5.49062e-11	6.06572e-10
NM_031694|0|Hsf2|+	-0.712467	5.79156e-11	6.38953e-10
NM_001100756|0|Ttc7a|+	-0.699354	5.83096e-11	6.4243e-10
NM_001009316|0|Ppdpf|+	-0.787808	5.85233e-11	6.43915e-10
NM_001134509|0|Borcs7|+	0.709304	5.99515e-11	6.58739e-10
NM_001012213|0|Sfxn1|-	0.659329	6.16405e-11	6.76387e-10
NM_022242|0|Fam129a|+	0.890881	6.47221e-11	7.09247e-10
NM_001191680|0|Mfsd10|+	-0.663464	6.49549e-11	7.10842e-10
NM_001191985|0|Itpk1|-	0.877279	6.93407e-11	7.57821e-10
NM_001109071|0|Arl8a|+	0.656686	7.0599e-11	7.7054e-10
NM_001105725|0|Ccng2|-	0.911294	7.09661e-11	7.73511e-10
NM_022540|0|Prdx3|-	0.65334	7.17118e-11	7.80596e-10
NM_001017493|0|LOC498265|-	-0.754181	7.25786e-11	7.88978e-10
NM_001106985|0|Syngr3|-	-1.14026	7.34653e-11	7.96493e-10
NM_021266|0|Fzd1|+	-0.731315	7.34133e-11	7.96493e-10
NM_053718|0|Mllt3|-	1.04866	7.64117e-11	8.27337e-10
NM_206845|0|Dnajc27|+	0.688341	7.65656e-11	8.27904e-10
NM_001108700|0|Gpatch11|+	0.669061	7.72501e-11	8.34199e-10
NM_001011893|0|Sept4|+	-0.830795	8.27302e-11	8.92195e-10
NM_080900|0|Afap1|-	0.684494	8.48574e-11	9.13926e-10
NM_024486|0|Acvr1|-	-0.963519	8.52364e-11	9.16797e-10
NM_001191682|0|Sfi1|-	-0.769127	8.59213e-11	9.22947e-10
NM_021859|0|Matk|-	-1.091	8.61464e-11	9.24147e-10
NM_013221|0|Hbp1|-	0.681928	8.69925e-11	9.31997e-10
NM_001191715|0|Slc30a7|-	0.690498	9.02612e-11	9.65747e-10
NM_001012128|0|Zfp105|+	-0.748895	9.39974e-11	1.0044e-09
NM_013031|0|Slc18a2|+	-0.853444	9.6048e-11	1.02497e-09
NM_001025128|0|Castor1|+	-0.936956	9.83659e-11	1.04834e-09
NM_001014196|0|Ppp2r3c|-	0.693692	1.00773e-10	1.07258e-09
NM_012844|0|Ephx1|-	-1.12617	1.03252e-10	1.09755e-09
NM_001108357|0|Mob1b|-	0.69935	1.03535e-10	1.09911e-09
NM_012974|0|Lamb2|+	-0.642785	1.06291e-10	1.1269e-09
NM_001014200|0|Sppl2b|-	-0.686194	1.07713e-10	1.1405e-09
NM_001106439|0|Slc27a3|-	-0.706251	1.09521e-10	1.15814e-09
NM_031360|0|Smpd2|-	-0.887325	1.10573e-10	1.16775e-09
NM_198765|0|Bicd2|-	0.632153	1.12741e-10	1.1891e-09
NM_001013155|0|Shoc2|+	0.672634	1.13109e-10	1.18991e-09
NM_001015031|0|Arl5b|+	0.778774	1.12967e-10	1.18991e-09
NM_001108042|0|Zfp410|+	0.696247	1.17047e-10	1.22974e-09
NR_128673|0|Mir3064|-	-1.4488	1.18279e-10	1.24109e-09
NM_001108569|0|Gbp5|+	-0.992025	1.22822e-10	1.2871e-09
NM_001106373|0|Pank1|-	0.927936	1.24117e-10	1.299e-09
NM_017182|0|H2afy|+	0.633135	1.24711e-10	1.30354e-09
NM_001130536|0|Fzd6|+	-0.64475	1.30233e-10	1.35952e-09
NM_001109672|0|Ccnk|+	0.70052	1.31236e-10	1.36825e-09
NM_001009625|0|Ifi35|+	-0.785912	1.32421e-10	1.37708e-09
NM_031692|0|Ykt6|+	0.711373	1.32297e-10	1.37708e-09
NM_031621|0|Sh2b3|+	-0.67901	1.35186e-10	1.40404e-09
NM_023981|0|Csf1|-	0.639815	1.3854e-10	1.43704e-09
NM_001024775|0|Zfp110|-	-0.905219	1.40696e-10	1.45756e-09
NM_001024869|0|Wwtr1|-	0.711337	1.43686e-10	1.48664e-09
NM_001106452|0|Man1a2|-	0.656849	1.44607e-10	1.49427e-09
NM_001106574|0|Chpf2|-	-0.662428	1.45395e-10	1.50051e-09
NM_001108560|0|Rnf115|+	0.718149	1.45638e-10	1.50113e-09
NM_001100697|0|Eif5a2|+	0.67138	1.48998e-10	1.53381e-09
NR_073089|0|Nnat|+	-0.839349	1.50119e-10	1.5434e-09
NM_001039339|0|Zdhhc18|-	-0.673577	1.52945e-10	1.57048e-09
NM_001276491|0|Trim34|+	-0.805542	1.57038e-10	1.61048e-09
NM_001105864|0|Scarf2|+	-0.664199	1.57294e-10	1.61107e-09
NM_001106411|0|Gpx8|-	-0.643495	1.66485e-10	1.70308e-09
NM_001014072|0|RGD1311517|+	-0.821283	1.66807e-10	1.70423e-09
NM_012808|0|Tst|-	-0.776451	1.71247e-10	1.74741e-09
NM_001107060|0|Polg2|-	-1.04868	1.74273e-10	1.77606e-09
NM_001017451|0|Slc35f6|-	-0.663069	1.76116e-10	1.7926e-09
NM_001011962|0|Cercam|+	-0.67866	1.85061e-10	1.8813e-09
NM_134410|0|Marc2|-	-0.8277	1.85635e-10	1.88478e-09
NM_012518|0|Calm3|-	0.637526	1.89449e-10	1.91913e-09
NM_031822|0|Ncoa2|+	0.797944	1.89488e-10	1.91913e-09
NM_001034127|0|Alg8|+	-0.728776	1.96543e-10	1.98811e-09
NM_022398|0|Slc25a11|-	-0.744228	1.98102e-10	2.00139e-09
NM_001004262|0|Cog6|-	0.768401	1.9912e-10	2.00919e-09
NM_023977|0|Golph3|+	-0.63552	2.0325e-10	2.04832e-09
NM_013106|0|Gnai3|-	0.623301	2.0378e-10	2.05114e-09
NM_001009631|0|Tmco1|+	-0.807636	2.09154e-10	2.10203e-09
NR_110672|0|LOC100911177|+	-0.724225	2.09352e-10	2.10203e-09
NM_199097|0|Adi1|+	0.695469	2.11653e-10	2.12251e-09
NM_001108012|0|Ncoa1|-	0.65271	2.23568e-10	2.23925e-09
NM_001134762|0|Tbc1d5|+	0.740519	2.2449e-10	2.24572e-09
NM_031530|0|Ccl2|+	0.617185	2.32339e-10	2.3214e-09
NM_001106822|0|Slc35f2|+	-0.721926	2.35792e-10	2.35301e-09
NM_022382|0|Pde4dip|-	0.666426	2.37423e-10	2.3664e-09
NM_001013200|0|Anp32e|+	0.623444	2.38805e-10	2.37726e-09
NM_001014195|0|Tmem214|-	-0.62888	2.39414e-10	2.38042e-09
NM_053796|0|F11r|+	-0.705977	2.44528e-10	2.4283e-09
NM_001108275|0|P4ha2|+	-0.659203	2.48326e-10	2.46302e-09
NM_001017466|0|Chmp4c|-	-0.786356	2.51138e-10	2.48789e-09
NM_001106740|0|Ppp2r5e|-	0.70159	2.55969e-10	2.53267e-09
NR_130129|0|Tincr|+	-0.950289	2.58953e-10	2.55909e-09
NM_012500|0|Apeh|-	-0.651079	2.7269e-10	2.69158e-09
NM_001031652|0|St6galnac2|-	-0.70654	2.75425e-10	2.71528e-09
NM_001107171|0|Ccnt2|+	-0.650509	2.76613e-10	2.7237e-09
NM_017177|0|Chkb|-	-0.671475	2.88213e-10	2.8345e-09
NM_001191566|0|Mbnl1|+	0.744393	2.89467e-10	2.84341e-09
NM_001106268|0|Chsy1|+	-0.63941	2.94038e-10	2.88483e-09
NM_001005554|0|Tm9sf2|+	-0.624682	2.99007e-10	2.93005e-09
NM_001024763|0|Nif3l1|+	-0.760235	2.99492e-10	2.93128e-09
NM_001005907|0|Efemp2|+	-0.635015	3.03757e-10	2.96235e-09
NM_001012193|0|Rdh11|-	0.785753	3.03744e-10	2.96235e-09
NM_001106831|0|Hacd3|-	-0.640714	3.03193e-10	2.96235e-09
NM_001106167|0|Setd6|-	-0.801692	3.20463e-10	3.12155e-09
NM_138900|0|C1s|-	-0.64757	3.29829e-10	3.20894e-09
NM_001191738|0|Fastkd1|-	-0.754004	3.42723e-10	3.33042e-09
NM_001134864|0|Afg3l2|-	-0.645682	3.54177e-10	3.43763e-09
NM_001105838|0|Klhl11|-	0.672191	3.65164e-10	3.54005e-09
NM_001039606|0|Gmds|+	0.709535	3.66346e-10	3.54729e-09
NM_031127|0|Suox|-	-0.741706	3.70571e-10	3.58394e-09
NM_001015021|0|Dnajb11|-	-0.622474	3.83605e-10	3.7056e-09
NM_001107534|0|Efl1|+	-0.661614	3.86122e-10	3.7255e-09
NM_001107236|0|Cobl|-	-0.751996	3.91001e-10	3.76647e-09
NM_138839|0|Vmp1|-	-0.631886	3.91292e-10	3.76647e-09
NM_001108981|0|Dtd2|-	0.88586	3.93926e-10	3.78736e-09
NM_001079938|0|Bbx|+	0.915634	3.95468e-10	3.79771e-09
NM_001004224|0|Bcap31|+	-0.628017	3.97588e-10	3.81357e-09
NM_001047886|0|Ilf2|+	0.632709	4.00509e-10	3.83707e-09
NM_001013105|0|Fkbp11|-	-0.768838	4.01453e-10	3.8416e-09
NM_147216|0|Slc16a2|-	0.671909	4.07525e-10	3.89514e-09
NM_001014001|0|Cfap97|-	0.84019	4.14523e-10	3.95738e-09
NM_001007747|0|Pomgnt1|+	-0.622531	4.22062e-10	4.02464e-09
NM_001130495|0|Ift27|-	0.703766	4.28121e-10	4.07765e-09
NM_001271054|0|Frmd6|+	0.647302	4.47515e-10	4.2574e-09
NM_001202552|0|Eif4ebp3|+	-0.899532	4.52574e-10	4.3005e-09
NM_001034003|0|Apmap|-	-0.63757	4.59673e-10	4.36288e-09
NM_013159|0|Ide|-	0.615564	4.66505e-10	4.42258e-09
NM_001007666|0|Bcs1l|+	-0.776718	4.67923e-10	4.43087e-09
NM_052803|0|Atp7a|+	0.663311	4.73304e-10	4.47662e-09
NM_001106153|0|Ndufa2|-	-0.665646	4.79452e-10	4.52952e-09
NM_019367|0|Ppt2|-	-0.734465	4.87801e-10	4.60306e-09
NM_001005563|0|Fbxl6|-	-0.786697	4.91949e-10	4.63684e-09
NM_001004231|0|Npdc1|+	-0.677337	5.28555e-10	4.9761e-09
NM_001106334|0|Ganab|+	-0.60459	5.39317e-10	5.07157e-09
NM_001008302|0|Sft2d1|-	-0.682805	5.46998e-10	5.13787e-09
NM_019148|0|Strn|-	0.637733	5.58647e-10	5.24125e-09
NM_001047869|0|Arhgap5|+	0.630834	5.6087e-10	5.25606e-09
NM_001011912|0|Polm|-	-0.883844	5.8775e-10	5.50164e-09
NM_001013239|0|Zdhhc12|-	-0.729465	6.1158e-10	5.69853e-09
NM_001107766|0|Ttbk2|-	0.757554	6.0979e-10	5.69853e-09
NM_001305220|0|Hnrnpul2|+	0.604612	6.11202e-10	5.69853e-09
NM_032059|0|Prkci|-	0.613406	6.11029e-10	5.69853e-09
NM_053290|0|Pgam1|+	0.599093	6.32305e-10	5.88491e-09
NM_001105845|0|Plcd3|-	-0.747554	6.4383e-10	5.97852e-09
NM_001270415|0|Parn|-	0.747961	6.4349e-10	5.97852e-09
NM_001011942|0|Cnnm2|+	0.900217	6.74447e-10	6.25571e-09
NM_001106025|0|Mss51|+	-1.0387	6.90858e-10	6.40064e-09
NM_001013073|0|Btbd9|-	0.778041	6.96106e-10	6.44195e-09
NM_001100533|0|Nacc2|-	0.689358	7.03821e-10	6.50595e-09
NM_001108220|0|Tmem237|-	-0.724116	7.06722e-10	6.52538e-09
NM_144758|0|Slc15a4|+	-0.734994	7.40423e-10	6.82881e-09
NM_001108792|0|Bend6|+	-1.01124	7.56291e-10	6.96728e-09
NM_001105940|0|Ormdl2|-	-0.664647	7.63255e-10	7.02349e-09
NM_001107625|0|Rtkn2|-	0.765369	7.75081e-10	7.12428e-09
NM_198134|0|Bst2|-	-0.610323	7.86247e-10	7.21877e-09
NM_001002277|0|Ahi1|+	0.722265	7.89085e-10	7.23669e-09
NM_001047111|0|Dbndd2|+	-0.656861	8.0662e-10	7.38919e-09
NM_001106731|0|Brms1l|+	0.686066	8.18383e-10	7.48853e-09
NM_001047858|0|Srxn1|+	-0.635562	8.27187e-10	7.5606e-09
NM_001024368|0|Slc10a3|+	-0.644383	8.33008e-10	7.60528e-09
NM_001108751|0|Bcdin3d|-	-1.06721	8.4224e-10	7.68096e-09
NM_001167840|0|Il1rap|-	0.739173	8.4365e-10	7.68523e-09
NM_133324|0|Naa35|-	0.622016	8.53491e-10	7.7662e-09
NM_001039455|0|Specc1l|-	0.643037	8.63597e-10	7.84939e-09
NM_001108227|0|Wnt10a|+	0.810522	8.75867e-10	7.95206e-09
NM_022193|0|Acaca|+	0.620106	8.85119e-10	8.02711e-09
NM_133406|0|Agpat4|-	-0.674138	9.1042e-10	8.24739e-09
NM_001014275|0|Tceal8|-	0.627234	9.13034e-10	8.26189e-09
NM_031617|0|Csnk1e|-	0.635827	9.31442e-10	8.41912e-09
NM_001107586|0|Cstf2t|+	0.605281	9.56256e-10	8.63384e-09
NM_001005534|0|Sdhc|-	-0.624588	1.01866e-09	9.18714e-09
NM_001106760|0|Nudt14|-	0.955707	1.06528e-09	9.59692e-09
NM_019905|0|Anxa2|+	-0.593921	1.06717e-09	9.60335e-09
NM_031101|0|Rpl13|+	-1.33164	1.0906e-09	9.80341e-09
NM_001108371|0|Ube2e2|+	0.826085	1.13223e-09	1.01664e-08
NM_001013983|0|Mlec|+	0.617024	1.15327e-09	1.0336e-08
NM_021850|0|Bcl2l2|+	-0.610868	1.15366e-09	1.0336e-08
NM_053453|0|Rgs2|-	1.02044	1.16289e-09	1.04073e-08
NM_198775|0|P4ha3|+	0.674642	1.16841e-09	1.04452e-08
NM_173327|0|Taok1|+	0.634642	1.24303e-09	1.11001e-08
NM_001107729|0|Ifi44|-	-0.66792	1.25763e-09	1.12182e-08
NM_001007701|0|Tram1|+	-0.605411	1.27082e-09	1.13111e-08
NM_001277057|0|Ascc3|+	-0.629636	1.27064e-09	1.13111e-08
NM_001013167|0|Wasf2|+	0.665413	1.27298e-09	1.1318e-08
NM_001079939|0|Lmf2|-	-0.615852	1.3086e-09	1.1622e-08
NM_001109036|0|Ovca2|-	-0.729573	1.31738e-09	1.16872e-08
NM_001106458|0|Bcas2|+	0.641873	1.32292e-09	1.17236e-08
NM_001134885|0|Usp40|-	-0.701514	1.33315e-09	1.18015e-08
NM_001034011|0|Sft2d2|-	-0.612152	1.34124e-09	1.18603e-08
NM_021581|0|P3h4|-	-0.641391	1.36805e-09	1.20842e-08
NM_001106179|0|Tmem208|+	-0.657937	1.40011e-09	1.2354e-08
NM_001105963|0|Mrps14|+	-0.687022	1.43471e-09	1.26456e-08
NM_001013928|0|LOC297756|-	0.873478	1.4438e-09	1.2712e-08
NM_001009362|0|Pask|-	-0.694366	1.4816e-09	1.30308e-08
NM_001108842|0|Arl6|+	0.910089	1.4841e-09	1.30386e-08
NM_199386|0|Atp6v1d|-	0.659799	1.54167e-09	1.35299e-08
NM_133624|0|Gbp2|+	0.627222	1.56099e-09	1.36847e-08
NM_001271488|0|Ints6|-	-0.644662	1.56302e-09	1.36877e-08
NM_001107566|0|Tpcn2|-	-0.666743	1.57879e-09	1.3811e-08
NM_001008378|0|Tspan31|-	-0.617034	1.60826e-09	1.40538e-08
NR_027983|0|LOC680254|+	-0.821742	1.6728e-09	1.46021e-08
NM_138524|0|A3galt2|+	-0.630967	1.73262e-09	1.51081e-08
NM_001107596|0|Cemip2|+	-0.637337	1.74822e-09	1.52278e-08
NM_001106782|0|Mrpl42|-	0.720311	1.75354e-09	1.52578e-08
NM_001013135|0|Entr1|-	-0.76947	1.8039e-09	1.56793e-08
NM_001108157|0|Fem1b|-	0.661607	1.8139e-09	1.57494e-08
NM_013154|0|Cebpd|+	-0.765503	1.84438e-09	1.59971e-08
NM_001025703|0|Desi1|-	-0.631662	1.85929e-09	1.61092e-08
NM_001034925|0|Cpt1c|-	-0.676956	1.87423e-09	1.62215e-08
NM_133316|0|Mutyh|+	-0.802401	1.88893e-09	1.63314e-08
NM_212538|0|Phf1|+	-0.706548	1.94862e-09	1.68296e-08
NM_001109202|0|Tcp11l1|-	0.723642	1.95855e-09	1.68974e-08
NM_001191887|0|Aff3|-	0.721966	1.97104e-09	1.69872e-08
NM_173314|0|Zfp455|+	-0.898301	2.05675e-09	1.77072e-08
NM_001271210|0|Ralgapb|+	-0.608443	2.06485e-09	1.77581e-08
NM_013134|0|Hmgcr|-	-0.589986	2.07241e-09	1.78044e-08
NM_001109649|0|Mrpl57|+	-0.721264	2.0837e-09	1.78825e-08
NM_022269|0|Cd55|-	-0.731695	2.18991e-09	1.87743e-08
NM_053409|0|Maged1|-	0.583178	2.22819e-09	1.90824e-08
NM_001109141|0|Kctd15|-	0.619359	2.25699e-09	1.92885e-08
NM_178847|0|Cyp27a1|+	-0.791033	2.25553e-09	1.92885e-08
NM_001108496|0|Stim1|+	-0.624238	2.2782e-09	1.94494e-08
NM_001101016|0|Lrrc75b|+	0.660745	2.32403e-09	1.97992e-08
NM_001277194|0|Cyc1|+	-0.605791	2.32334e-09	1.97992e-08
NM_001169152|0|Pgp|+	-0.67398	2.40444e-09	2.04628e-08
NM_001108494|0|Fam168a|+	0.604737	2.46141e-09	2.09259e-08
NM_001007601|0|Pcbd1|+	-0.624777	2.48815e-09	2.11311e-08
NM_001014075|0|Ldah|+	0.665933	2.51921e-09	2.13718e-08
NM_001108678|0|RGD1559909|-	-1.02064	2.52173e-09	2.13718e-08
NM_001108724|0|Traf3|+	0.617712	2.57783e-09	2.18246e-08
NM_053595|0|Pgf|-	-0.86376	2.58591e-09	2.18702e-08
NM_080767|0|Psmb8|+	0.628265	2.64393e-09	2.23378e-08
NM_012712|0|Fgfr2|-	-0.612967	2.65211e-09	2.23837e-08
NM_001108355|0|Cnot6l|+	0.629823	2.67337e-09	2.25398e-08
NM_001012004|0|Rnf25|-	-0.663371	2.78713e-09	2.34747e-08
NM_057137|0|Ebp|+	-0.653195	2.85216e-09	2.39976e-08
NM_001309453|0|Sec24d|+	0.599227	2.85998e-09	2.40386e-08
NM_001107681|0|Ppm1l|+	0.598012	2.99445e-09	2.51429e-08
NM_001195558|0|Lrrc58|-	0.707277	3.0113e-09	2.52584e-08
NM_001134516|0|Uap1l1|-	-0.823623	3.02277e-09	2.53285e-08
NM_182954|0|Ston1|+	0.612226	3.03924e-09	2.54403e-08
NM_001009539|0|B4galt3|+	-0.608095	3.04621e-09	2.54725e-08
NM_001108716|0|Dcaf4|+	0.745003	3.07166e-09	2.56591e-08
NM_001034952|0|Pqlc3|-	-0.592989	3.13356e-09	2.61244e-08
NM_001106372|0|March5|+	0.624399	3.13378e-09	2.61244e-08
NM_001134504|0|Klhl23|+	0.670473	3.25505e-09	2.71077e-08
NM_001109639|0|Chst14|+	-0.631661	3.3854e-09	2.81644e-08
NM_017171|0|Prkce|+	0.880438	3.48484e-09	2.89622e-08
NM_001107637|0|Sec63|+	-0.586499	3.53144e-09	2.92897e-08
NM_181639|0|Slc29a3|-	-0.660251	3.52898e-09	2.92897e-08
NM_001172151|0|Cmtm4|+	0.748037	3.64271e-09	3.01819e-08
NM_001024354|0|Lrrc14|+	-0.719865	3.65449e-09	3.02181e-08
NM_019254|0|Adam10|+	0.599681	3.65154e-09	3.02181e-08
NM_001007645|0|Mturn|+	1.1293	3.79007e-09	3.13074e-08
NM_001024966|0|Samd14|+	0.776985	3.82756e-09	3.15851e-08
NM_001106321|0|Lrp5|-	-0.592908	3.85613e-09	3.17887e-08
NM_001099340|0|Wdr35|+	0.618474	3.88907e-09	3.20278e-08
NR_126575|0|Fendrr|-	-0.713799	3.91338e-09	3.21955e-08
NM_001107187|0|Fam20b|-	-0.59203	3.9296e-09	3.22964e-08
NM_001108982|0|Cfl2|-	0.574612	3.94015e-09	3.23505e-08
NM_019264|0|Prkar2a|+	0.62557	4.00197e-09	3.2825e-08
NM_001103356|0|LOC100125364|+	-0.626984	4.11505e-09	3.37186e-08
NM_001290110|0|Mtfr2|+	-0.610664	4.1227e-09	3.37474e-08
NM_001025646|0|Cep55|+	0.593699	4.14107e-09	3.38637e-08
NM_001107382|0|Zfp532|+	0.622611	4.22441e-09	3.45106e-08
NM_001100499|0|Pkp2|-	-0.675559	4.23302e-09	3.45464e-08
NM_053516|0|Nol3|+	-0.63779	4.35182e-09	3.54804e-08
NM_022865|0|Gphn|+	0.680241	4.41377e-09	3.59495e-08
NM_001007146|0|Tob2|-	0.623863	4.58624e-09	3.73005e-08
NM_001024908|0|Mfsd3|+	-0.994836	4.58879e-09	3.73005e-08
NM_053483|0|Kpna2|-	0.607247	4.59719e-09	3.73316e-08
NM_001106757|0|Cfp|+	-0.79389	4.63791e-09	3.76248e-08
NM_001107031|0|Slfn2|+	0.624756	4.85746e-09	3.93667e-08
NM_001025760|0|Zkscan1|+	0.688492	4.96328e-09	4.01843e-08
NM_017152|0|Rps17|-	-0.645225	5.02779e-09	4.06663e-08
NM_001191634|0|Gbf1|+	0.577366	5.07478e-09	4.10056e-08
NM_001009268|0|Actr2|-	0.575654	5.11743e-09	4.13093e-08
NM_001107238|0|Tmed4|-	-0.595681	5.12933e-09	4.13645e-08
NM_001108741|0|Appl2|+	-0.658258	5.14699e-09	4.14658e-08
NM_170718|0|Kcnj14|-	-0.658778	5.15889e-09	4.15206e-08
NM_001108858|0|Ddx3y|+	0.836958	5.26561e-09	4.23378e-08
NR_132654|0|Thumpd3-as1|-	-0.690544	5.34373e-09	4.29236e-08
NM_001013170|0|Wars|-	0.595468	5.73605e-09	4.60295e-08
NM_031820|0|Dvl1|+	-0.607338	5.94636e-09	4.76703e-08
NM_001106347|0|Plgrkt|-	0.710288	6.02843e-09	4.82807e-08
NM_017132|0|Rcn2|+	-0.581973	6.07406e-09	4.85984e-08
NM_053897|0|F2rl1|-	-0.580008	6.17065e-09	4.93228e-08
NM_001112713|0|Grk6|-	0.592489	6.39567e-09	5.10714e-08
NM_001107903|0|Tmem68|-	-0.661787	6.41663e-09	5.11886e-08
NM_001013074|0|Pknox1|+	0.783919	6.57543e-09	5.24042e-08
NM_053445|0|Fads1|+	-0.574815	6.63824e-09	5.28531e-08
NM_001024324|0|Fam71f1|+	-1.00321	6.99599e-09	5.56471e-08
NM_001135716|0|Map9|+	0.944237	7.02306e-09	5.5808e-08
NM_012960|0|Ggh|+	0.951304	7.06485e-09	5.60854e-08
NM_001024971|0|Haus8|-	-0.67204	7.07948e-09	5.61469e-08
NM_053747|0|Ubqln1|+	0.568676	7.25982e-09	5.75212e-08
NM_001109283|0|RGD1562114|-	-0.821721	7.27013e-09	5.7547e-08
NM_031028|0|Gabbr1|-	-0.587313	7.42522e-09	5.87176e-08
NR_045202|0|Tmem80|+	-0.745206	7.64248e-09	6.03771e-08
NM_001014173|0|Rrnad1|-	-0.829258	7.81752e-09	6.17001e-08
NM_001139493|0|Qser1|-	0.580712	7.9109e-09	6.23768e-08
NM_053777|0|Mapk8ip1|-	-0.632758	7.92473e-09	6.24254e-08
NM_001108404|0|Cdc14b|-	0.655728	8.08062e-09	6.3592e-08
NM_001009695|0|Wnt7b|-	0.781114	8.11363e-09	6.37902e-08
NM_001007148|0|Btrc|+	0.6475	8.16105e-09	6.41012e-08
NM_001106817|0|Bcl9l|+	0.592692	8.18938e-09	6.42618e-08
NM_001013984|0|Npl|-	-0.754889	8.45293e-09	6.62661e-08
NM_001025125|0|Sumf2|-	-0.636024	8.50667e-09	6.65963e-08
NM_001127581|0|Sh3bp5l|+	0.598301	8.51139e-09	6.65963e-08
NM_001276711|0|Nfkb1|-	0.575283	8.86305e-09	6.92814e-08
NM_001135561|0|Sos2|-	0.641679	8.93164e-09	6.97507e-08
NM_001107527|0|Man2a2|-	-0.582859	9.03594e-09	7.04977e-08
NM_001108523|0|Noc3l|-	0.608576	9.07685e-09	7.07491e-08
NM_001107203|0|Fbxo28|-	-0.701147	9.09132e-09	7.07942e-08
NM_053620|0|Cdc42bpb|-	0.577592	9.19838e-09	7.15596e-08
NM_053312|0|Dbt|+	0.635442	9.59009e-09	7.45357e-08
NM_001005547|0|Tspan3|-	-0.578461	9.69988e-09	7.53172e-08
NM_133393|0|Lfng|-	-0.610217	9.76228e-09	7.57297e-08
NR_102351|0|LOC100910973|-	0.596385	9.83056e-09	7.61869e-08
NM_001191704|0|Fndc3b|-	0.591317	9.94252e-09	7.69814e-08
NM_001106238|0|Pak4|+	0.580081	1.00185e-08	7.74959e-08
NM_001108362|0|Tmem128|-	-0.645509	1.0431e-08	8.06103e-08
NM_001109246|0|Exoc6b|-	0.590382	1.05175e-08	8.12015e-08
NM_021775|0|S1pr5|-	-0.787719	1.068e-08	8.23786e-08
NM_172043|0|Masp2|+	-0.748252	1.07625e-08	8.29361e-08
NM_001037974|0|Jph2|-	0.723561	1.07944e-08	8.31038e-08
NM_031601|0|Cacna1g|-	-0.57606	1.09845e-08	8.44877e-08
NM_172038|0|Gstm5|+	0.648306	1.12084e-08	8.61281e-08
NM_001168641|0|Wars2|+	0.807834	1.12837e-08	8.66254e-08
NM_031798|0|Slc12a2|+	-0.60206	1.14378e-08	8.77258e-08
NM_001108373|0|Mapk1ip1l|+	0.608258	1.16875e-08	8.95565e-08
NM_001106142|0|Afap1l1|-	-0.719408	1.17715e-08	9.01154e-08
NM_001159655|0|LOC100294508|+	-0.599838	1.18243e-08	9.04272e-08
NM_019229|0|Slc12a4|-	-0.561859	1.18344e-08	9.04272e-08
NM_001109292|0|Ddx6|+	0.806614	1.27076e-08	9.70086e-08
NM_001008328|0|Parp3|-	-0.588445	1.27744e-08	9.74269e-08
NM_001106266|0|Tjp1|-	-0.559414	1.28104e-08	9.76108e-08
NM_001199167|0|Acyp1|-	0.707097	1.2843e-08	9.77672e-08
NM_001017463|0|Vps35l|+	0.592934	1.32408e-08	1.00702e-07
NM_001305159|0|Dcaf6|-	-0.641485	1.34307e-08	1.02051e-07
NM_022501|0|Crip2|+	0.575204	1.36126e-08	1.03337e-07
NM_001012164|0|Adgre5|-	-0.64215	1.37513e-08	1.04293e-07
NM_001107475|0|Kmt5c|-	-0.595682	1.37643e-08	1.04294e-07
NM_001014121|0|Amz2|+	0.589043	1.38592e-08	1.04916e-07
NM_001077635|0|Acbd5|-	0.775234	1.38814e-08	1.04986e-07
NM_001108526|0|Sema4g|+	0.632059	1.41528e-08	1.0694e-07
NM_001012011|0|Lig3|+	0.582802	1.43838e-08	1.08584e-07
NM_032055|0|Tap1|+	-0.580104	1.45907e-08	1.10045e-07
NM_057123|0|Psmc1|+	0.557087	1.47659e-08	1.11263e-07
NM_138976|0|Mfn1|+	0.578298	1.49245e-08	1.12354e-07
NM_001107809|0|Zfp512b|-	-0.576895	1.49789e-08	1.12566e-07
NM_012930|0|Cpt2|-	-0.647303	1.49803e-08	1.12566e-07
NM_001109083|0|Nsl1|+	-0.620335	1.52689e-08	1.14629e-07
NM_001109134|0|RGD1559896|-	0.562274	1.55021e-08	1.16273e-07
NM_001107730|0|Kif5c|+	0.660262	1.58378e-08	1.18681e-07
NM_001108149|0|Peak1|-	0.602355	1.58833e-08	1.18914e-07
NM_001006966|0|Eci2|+	0.600429	1.59443e-08	1.19261e-07
NM_001108046|0|Ddx41|+	0.607687	1.60428e-08	1.19888e-07
NM_001106326|0|Sf3b2|-	0.550106	1.61691e-08	1.2072e-07
NM_001109609|0|Lingo3|+	-0.690055	1.64031e-08	1.22355e-07
NM_001109537|0|Sssca1|-	0.597545	1.66778e-08	1.2429e-07
NM_019216|0|Gdf15|+	-1.34381	1.66978e-08	1.24326e-07
NM_001009627|0|Yars2|-	-0.703946	1.67457e-08	1.24569e-07
NM_001014216|0|Nabp1|+	-0.824575	1.70681e-08	1.26852e-07
NM_053518|0|Lyst|-	0.612437	1.72001e-08	1.27716e-07
NM_001013059|0|Ndfip1|+	-0.569349	1.72797e-08	1.28191e-07
NM_001108826|0|Tnip1|-	0.563401	1.73555e-08	1.28636e-07
NM_175594|0|Igf2bp1|-	0.587156	1.74358e-08	1.29114e-07
NM_001034133|0|Klhdc2|+	0.6677	1.76448e-08	1.30543e-07
NM_001130573|0|Maff|+	-0.595761	1.77944e-08	1.3153e-07
NM_057200|0|Kif1b|-	0.578047	1.79378e-08	1.3247e-07
NM_001009290|0|Ndufc2|+	-0.572548	1.80618e-08	1.33144e-07
NM_012793|0|Gamt|+	-0.733607	1.80497e-08	1.33144e-07
NM_001034148|0|Nmi|-	0.820482	1.82784e-08	1.34619e-07
NM_001109005|0|Rab23|-	0.59286	1.86803e-08	1.37456e-07
NM_001191919|0|Smcr8|+	0.621218	1.9192e-08	1.41093e-07
NM_001014236|0|Ssbp4|+	-0.637681	1.95957e-08	1.43931e-07
NM_001107599|0|Twnk|+	0.588029	1.96682e-08	1.44334e-07
NM_001134958|0|Srgap2|-	0.620158	2.02321e-08	1.48339e-07
NM_024361|0|Ndst1|-	0.597045	2.03437e-08	1.49022e-07
NM_022303|0|Card9|-	-0.647465	2.03918e-08	1.49241e-07
NM_001007800|0|Glyr1|+	0.57203	2.04656e-08	1.49515e-07
NM_080766|0|Nras|+	0.594816	2.04659e-08	1.49515e-07
NM_001126120|0|Adh5|+	0.580551	2.07663e-08	1.51574e-07
NM_001271243|0|Troap|+	-0.561774	2.09837e-08	1.53024e-07
NM_001191645|0|Ulk2|-	0.634895	2.13324e-08	1.55427e-07
NM_001106602|0|Dguok|-	-1.04426	2.15562e-08	1.56918e-07
NM_001270704|0|Ehbp1l1|-	-0.605781	2.18216e-08	1.58708e-07
NM_023963|0|Cdx2|+	0.621242	2.21869e-08	1.61221e-07
NM_001107894|0|Etnk1|+	-0.559809	2.23557e-08	1.62303e-07
NM_001134589|0|RGD1566265|-	0.785767	2.25568e-08	1.63617e-07
NM_001037347|0|Scaf4|-	-0.571195	2.27597e-08	1.64942e-07
NM_001107994|0|Spsb1|-	0.631031	2.29112e-08	1.65893e-07
NM_001025043|0|Itpripl1|-	-0.645883	2.34786e-08	1.6985e-07
NM_001100732|0|Nudt18|+	-0.765714	2.35554e-08	1.70255e-07
NM_001134467|0|Dennd6a|+	-0.605437	2.39839e-08	1.73198e-07
NM_001008507|0|Dhrs7b|+	-0.69305	2.41911e-08	1.74476e-07
NM_001031657|0|Tdp1|+	0.708248	2.42036e-08	1.74476e-07
NM_139329|0|Hsd3b7|+	-0.681976	2.44262e-08	1.75925e-07
NM_001108472|0|Meis3|+	-0.685937	2.49342e-08	1.79425e-07
NM_053670|0|Crcp|-	0.607511	2.51405e-08	1.8075e-07
NM_001004212|0|Tusc3|+	-0.595482	2.54626e-08	1.82904e-07
NM_001007709|0|Mief1|+	0.601092	2.57059e-08	1.84489e-07
NM_001106427|0|Spry1|+	0.693367	2.6277e-08	1.88422e-07
NM_134382|0|Elovl5|+	-0.601262	2.63316e-08	1.88648e-07
NM_022260|0|Casp7|+	0.592327	2.64081e-08	1.8903e-07
NM_001108728|0|Slc39a5|-	-0.650778	2.67942e-08	1.91625e-07
NM_001173437|0|Chac1|+	-0.803323	2.70444e-08	1.93246e-07
NM_001145840|0|Ganc|+	0.655981	2.73964e-08	1.95589e-07
NM_001031651|0|Tmub2|+	-0.62157	2.75408e-08	1.96448e-07
NM_019182|0|Rnf4|-	0.569471	2.81818e-08	2.00845e-07
NM_001106340|0|Mphosph10|-	-0.561791	2.84765e-08	2.02768e-07
NM_001134502|0|Inava|-	0.674382	2.93868e-08	2.09067e-07
NM_134455|0|Cx3cl1|-	0.542111	2.97288e-08	2.11316e-07
NM_001024885|0|Ccdc90b|+	0.748994	2.99909e-08	2.12993e-07
NM_001101013|0|Atg4d|+	-0.649693	3.02772e-08	2.14839e-07
NM_001014219|0|Ankzf1|+	-0.611337	3.08831e-08	2.18948e-07
NM_001106736|0|Fkbp3|-	0.548175	3.1743e-08	2.24849e-07
NM_001108044|0|Cipc|+	0.62233	3.19345e-08	2.26009e-07
NM_134467|0|Rnf38|-	0.678792	3.21293e-08	2.2719e-07
NM_001009536|0|Trim25|+	0.577407	3.24576e-08	2.29313e-07
NM_001025119|0|Plekho1|-	0.592637	3.27833e-08	2.31413e-07
NM_001108328|0|Zfp358|+	0.625387	3.28308e-08	2.31548e-07
NM_001079531|0|Tpmt|+	0.677323	3.32717e-08	2.34455e-07
NM_001034156|0|Trappc9|-	0.716706	3.34128e-08	2.35246e-07
NM_212549|0|Ring1|-	-0.605908	3.355e-08	2.36008e-07
NM_001025668|0|Mettl18|+	-0.746218	3.36056e-08	2.36195e-07
NM_001108323|0|Tango2|+	-0.723536	3.36995e-08	2.36651e-07
NM_133531|0|Pank4|+	-0.59793	3.42969e-08	2.40639e-07
NM_001100706|0|Slc27a4|+	-0.562565	3.4596e-08	2.42529e-07
NM_001007707|0|Hgh1|+	-0.60537	3.47796e-08	2.43606e-07
NM_001198589|0|Tead1|+	0.614	3.49056e-08	2.44279e-07
NM_001134997|0|Gucd1|+	0.742158	3.54946e-08	2.48188e-07
NM_001037355|0|Mettl7a|+	-0.638501	3.59092e-08	2.50872e-07
NM_022543|0|Ccdc80|-	0.532037	3.64727e-08	2.5459e-07
NM_177928|0|Nampt|+	0.569064	3.66234e-08	2.55424e-07
NM_019335|0|Eif2ak2|-	0.552716	3.71176e-08	2.58649e-07
NM_001100698|0|Zfp131|-	-0.560626	3.73222e-08	2.59853e-07
NM_198771|0|Fam3c|-	-0.589554	3.74368e-08	2.60428e-07
NM_001108648|0|Itfg2|-	-0.825258	3.83557e-08	2.66594e-07
NM_001004252|0|Farsb|-	-0.578954	3.8554e-08	2.67743e-07
NM_138516|0|Polk|-	-0.688104	3.88982e-08	2.69904e-07
NM_001014793|0|Kpna4|-	0.562755	4.01027e-08	2.78025e-07
NM_053431|0|Qsox1|-	-0.56444	4.03863e-08	2.79753e-07
NM_001080147|0|Anapc5|+	0.535394	4.09631e-08	2.83508e-07
NM_001108993|0|Cers5|-	-0.54734	4.1137e-08	2.8447e-07
NM_054011|0|Sh3bp5|-	0.558518	4.14243e-08	2.86214e-07
NM_001007673|0|Mmd|+	-0.729473	4.2247e-08	2.91608e-07
NM_001039037|0|Zdhhc13|+	-0.583526	4.23123e-08	2.91608e-07
NM_001107552|0|Fbxl19|+	0.55214	4.23012e-08	2.91608e-07
NM_001008838|0|RT1-CE15|-	-0.895486	4.26365e-08	2.93347e-07
NM_001013171|0|Gulp1|+	0.592497	4.26114e-08	2.93347e-07
NM_001011980|0|Ppan|+	-0.577327	4.28907e-08	2.94846e-07
NM_019152|0|Capn1|-	0.550816	4.31861e-08	2.96627e-07
NR_073441|0|Crebzf|-	-0.571461	4.33687e-08	2.9763e-07
NM_001025729|0|Zbed3|+	0.588926	4.42419e-08	3.03368e-07
NM_130823|0|Atp6v0c|-	-0.534874	4.47754e-08	3.06768e-07
NM_001029915|0|Brix1|-	-0.561645	4.48148e-08	3.0678e-07
NM_022594|0|Ech1|+	0.588402	4.56766e-08	3.12417e-07
NM_133388|0|Rbm14|-	0.543161	4.58353e-08	3.1324e-07
NM_001195488|0|Coa5|-	0.549376	4.62283e-08	3.15661e-07
NM_001034188|0|Ppil1|-	0.552612	4.69512e-08	3.20329e-07
NR_073077|0|Flot2|-	-0.560403	4.87055e-08	3.3202e-07
NM_024160|0|Cyba|-	-0.588048	4.94529e-08	3.36834e-07
NM_001013149|0|Tlnrd1|-	-0.630996	4.97593e-08	3.38637e-07
NM_001108547|0|Ect2|-	0.543218	5.20194e-08	3.53723e-07
NM_001034002|0|Yap1|-	-0.577742	5.29469e-08	3.5973e-07
NM_001012151|0|Stx18|-	0.628689	5.34701e-08	3.62697e-07
NM_001106607|0|Podxl2|-	0.66377	5.34725e-08	3.62697e-07
NM_001013938|0|Vwa1|-	-0.563259	5.55168e-08	3.76249e-07
NM_013091|0|Tnfrsf1a|+	-0.540359	5.59729e-08	3.79026e-07
NM_001107722|0|Bcar3|+	0.595322	5.79658e-08	3.92195e-07
NM_183054|0|Rhbg|-	1.05839	5.81413e-08	3.93056e-07
NM_001100585|0|Rce1|-	-0.613468	5.90148e-08	3.98631e-07
NM_001108888|0|Reep5|-	-0.534516	6.01073e-08	4.05674e-07
NM_001037349|0|Bloc1s2|-	0.578984	6.02931e-08	4.06592e-07
NM_001108809|0|Atg16l1|+	-0.563238	6.35168e-08	4.27977e-07
NM_001025638|0|Stx11|-	0.585275	6.37686e-08	4.29319e-07
NM_001107198|0|Exo1|+	-0.597668	6.38441e-08	4.29473e-07
NM_001007733|0|Nudt5|-	0.578962	6.43683e-08	4.32285e-07
NM_001108115|0|Atf7|-	0.645157	6.43603e-08	4.32285e-07
NM_001191651|0|Ghdc|-	-0.65716	6.76497e-08	4.53886e-07
NM_031346|0|Ptbp3|-	0.555855	6.7696e-08	4.53886e-07
NM_001173472|0|RGD1562987|+	-0.563013	6.78752e-08	4.54713e-07
NM_001013218|0|Reep6|-	-0.577633	6.87786e-08	4.60388e-07
NM_001191997|0|Layn|-	-1.10494	7.01074e-08	4.68897e-07
NM_001191962|0|Gpsm2|-	0.586464	7.08942e-08	4.73771e-07
NM_001170557|0|Plk5|-	-0.65152	7.10919e-08	4.74703e-07
NM_001007624|0|Qars|+	-0.543232	7.18264e-08	4.79215e-07
NM_021661|0|Rgs19|-	-0.585076	7.35805e-08	4.90517e-07
NM_001136162|0|Ttc13|-	-0.540822	7.48521e-08	4.98586e-07
NM_001108647|0|Iffo1|+	-0.663941	7.50514e-08	4.99505e-07
NM_001135798|0|Adck5|+	-0.630349	7.57316e-08	5.03621e-07
NM_214457|0|Phactr1|+	0.753473	7.60543e-08	5.05355e-07
NM_001024274|0|Gtdc1|-	0.737969	7.62375e-08	5.05748e-07
NM_022686|0|Hist1h4b|+	-0.692614	7.623e-08	5.05748e-07
NM_001017477|0|Gps2|+	-0.602039	7.74388e-08	5.133e-07
NM_001107530|0|Arpin|-	-0.60982	7.8065e-08	5.1703e-07
NM_001162897|0|LOC100302372|+	-0.568702	7.94554e-08	5.25812e-07
NR_131096|0|LOC100912041|+	-0.579401	8.07105e-08	5.33684e-07
NM_001013072|0|Sfxn2|+	0.917806	8.09447e-08	5.34799e-07
NM_184050|0|Ermp1|-	0.526128	8.19267e-08	5.40849e-07
NM_177933|0|Sel1l|-	0.542113	8.22335e-08	5.42435e-07
NM_001105865|0|Dgcr8|+	-0.53602	8.36048e-08	5.51035e-07
NM_053347|0|Nde1|-	0.558882	8.37734e-08	5.517e-07
NM_173290|0|Yy1|+	0.58847	8.54273e-08	5.62138e-07
NM_001106798|0|Aasdhppt|-	0.574372	8.62903e-08	5.67359e-07
NM_001014199|0|Atp6v1c2|-	-0.755549	8.79665e-08	5.77914e-07
NM_001013094|0|Ccnl2|+	-0.588848	8.88588e-08	5.83306e-07
NM_053571|0|Sec16b|+	-0.675165	8.93326e-08	5.85944e-07
NM_173322|0|Pnrc1|-	0.744757	9.05386e-08	5.93368e-07
NM_176856|0|Sept9|+	0.532143	9.061e-08	5.93368e-07
NM_183329|0|Sra1|-	-0.573207	9.13908e-08	5.98001e-07
NM_017093|0|Akt2|+	0.544705	9.235e-08	6.03793e-07
NM_022279|0|Mre11a|+	0.618565	9.26164e-08	6.05049e-07
NM_001191606|0|Ankrd50|-	0.638492	9.41361e-08	6.14457e-07
NM_021851|0|Lin7c|+	0.55259	9.42072e-08	6.14457e-07
NM_001025625|0|Stub1|-	-0.56021	9.76373e-08	6.35812e-07
NM_001107067|0|Rhbdf2|-	-0.546759	9.76288e-08	6.35812e-07
NM_001042621|0|Pip5k1a|-	0.535003	9.79147e-08	6.3711e-07
NM_001012101|0|Coro2a|-	-0.820298	1.00657e-07	6.5443e-07
NM_001014043|0|Sgms2|-	0.63941	1.02231e-07	6.64136e-07
NM_001006981|0|Dlst|+	0.530429	1.02431e-07	6.64903e-07
NM_001107985|0|Extl1|-	-0.710983	1.03035e-07	6.68294e-07
NM_001044235|0|Fcf1|+	0.612362	1.05155e-07	6.81499e-07
NM_001039044|0|Cdc42se1|+	0.528374	1.05787e-07	6.85051e-07
NM_001107676|0|Proser1|+	0.597988	1.06012e-07	6.85421e-07
NM_001169127|0|Tspan14|+	-0.581808	1.05931e-07	6.85421e-07
NM_001013119|0|Gna13|+	0.71039	1.06225e-07	6.86255e-07
NM_138863|0|Ptgr1|-	0.650558	1.0682e-07	6.89549e-07
NM_001025151|0|Atad2b|+	0.713348	1.10797e-07	7.14656e-07
NM_138916|0|Cdk12|+	0.531736	1.11784e-07	7.20454e-07
NM_031237|0|Ube2d3|+	0.521305	1.11927e-07	7.20807e-07
NM_001270839|0|Nr1i3|+	-0.828985	1.14169e-07	7.34663e-07
NM_001002851|0|Nenf|-	-0.716144	1.15153e-07	7.40414e-07
NM_001106395|0|Foxo3|+	0.639333	1.15922e-07	7.4477e-07
NM_013083|0|Hspa5|+	-0.510184	1.21422e-07	7.79488e-07
NM_133427|0|Cyb5r4|+	0.56457	1.25804e-07	8.06987e-07
NM_001007713|0|Tmbim1|-	-0.567893	1.31329e-07	8.41763e-07
NM_001107666|0|Ttc14|+	0.571193	1.33313e-07	8.53812e-07
NM_021854|0|Tsc1|+	0.59978	1.36732e-07	8.75022e-07
NM_001008846|0|RT1-DOb|+	-0.714444	1.3725e-07	8.77647e-07
NM_001109221|0|Bmt2|-	0.812889	1.38147e-07	8.82688e-07
NM_001013224|0|Nmnat3|+	0.798311	1.42142e-07	9.07505e-07
NR_144438|0|LOC689316|+	0.928044	1.44067e-07	9.19074e-07
NM_053331|0|Txn2|-	0.54071	1.44612e-07	9.21834e-07
NM_001005761|0|Mtmr9|-	0.621454	1.45116e-07	9.24323e-07
NM_001108452|0|Cotl1|-	0.523914	1.46517e-07	9.32514e-07
NR_126578|0|Lnc134|-	1.15495	1.47047e-07	9.35158e-07
NM_031327|0|Cyr61|-	-0.51401	1.49168e-07	9.47912e-07
NM_001271219|0|Ankrd10|+	-0.551238	1.49818e-07	9.51297e-07
NM_001017504|0|Zrsr1|+	-0.825519	1.50506e-07	9.5492e-07
NM_001134503|0|Camsap2|-	0.517766	1.5105e-07	9.57632e-07
NM_001308536|0|Aurkc|-	-0.841091	1.51265e-07	9.58245e-07
NM_012814|0|Cox6a1|+	-0.511628	1.51567e-07	9.59416e-07
NM_133582|0|Blcap|-	-0.550498	1.55031e-07	9.80582e-07
NM_001108112|0|Racgap1|-	0.562142	1.55837e-07	9.84917e-07
NM_001108641|0|Rpusd3|-	-0.787149	1.55969e-07	9.84983e-07
NM_001009416|0|Ift122|+	0.735526	1.60525e-07	1.01219e-06
NM_012836|0|Cpd|+	0.527233	1.60463e-07	1.01219e-06
NM_001100986|0|Hipk1|-	0.520636	1.62318e-07	1.02192e-06
NM_001107645|0|Rhobtb3|-	0.535713	1.62209e-07	1.02192e-06
NM_001039012|0|Rer1|-	-0.553288	1.63859e-07	1.03082e-06
NR_038113|0|Rpl37a-ps1|+	-0.5228	1.64918e-07	1.03668e-06
NM_001082549|0|Spint2|-	-0.542611	1.65328e-07	1.03766e-06
NM_022514|0|Rpl27|+	0.562914	1.65281e-07	1.03766e-06
NM_001047852|0|Bclaf1|+	-0.509124	1.66266e-07	1.04275e-06
NM_001108372|0|Rpp14|-	0.598639	1.66779e-07	1.04516e-06
NM_001013974|0|Ccdc47|-	-0.519002	1.67049e-07	1.04604e-06
NM_031684|0|Slc29a1|+	-0.614832	1.67693e-07	1.04927e-06
NM_199116|0|Tmbim4|+	-0.555262	1.69064e-07	1.05704e-06
NM_030864|0|Mtr|-	0.568833	1.69809e-07	1.06088e-06
NM_001115042|0|Cdca5|+	0.704385	1.71171e-07	1.06799e-06
NM_001136229|0|Trpm4|-	-0.60693	1.71208e-07	1.06799e-06
NM_001106631|0|Rbpj|-	0.542973	1.72214e-07	1.07344e-06
NM_199091|0|Cct3|+	0.510445	1.76003e-07	1.09622e-06
NM_013214|0|Acot7|+	-0.534026	1.77275e-07	1.1033e-06
NM_001109418|0|Sapcd2|+	-0.61587	1.7953e-07	1.11648e-06
NM_001044248|0|Traf3ip2|+	-0.653287	1.79846e-07	1.1176e-06
NM_001013870|0|Trmt1|+	-0.547579	1.82075e-07	1.13058e-06
NM_019163|0|Psen1|+	0.591578	1.82255e-07	1.13084e-06
NM_001024306|0|Gar1|-	0.556595	1.84158e-07	1.14091e-06
NM_001107966|0|Kdm4a|-	0.523701	1.84089e-07	1.14091e-06
NM_001108008|0|Eml4|+	-0.527987	1.86049e-07	1.15175e-06
NM_017107|0|Ogt|+	-0.514324	1.88081e-07	1.16345e-06
NM_001137626|0|E2f3|+	0.595883	1.88907e-07	1.16767e-06
NM_001105968|0|Ppox|-	-0.711515	1.91508e-07	1.18285e-06
NM_019243|0|Ptgfrn|-	0.503548	1.96015e-07	1.20977e-06
NM_001034997|0|Nrbp1|-	0.513276	1.98628e-07	1.22497e-06
NM_001109082|0|Vash2|-	-0.538689	1.99418e-07	1.22891e-06
NM_001106147|0|Trim36|-	0.699106	2.01502e-07	1.24082e-06
NM_001007683|0|Glt8d1|+	-0.577669	2.03065e-07	1.2495e-06
NM_001108104|0|Alg12|-	-0.598099	2.04308e-07	1.2562e-06
NM_138539|0|Dnase2|+	-0.533141	2.07204e-07	1.27305e-06
NM_001025664|0|Wsb1|-	-0.529864	2.08985e-07	1.28302e-06
NM_001108120|0|Nxt2|+	0.719061	2.1006e-07	1.28865e-06
NM_022584|0|Txnrd2|-	0.67409	2.12614e-07	1.30334e-06
NM_013151|0|Plat|-	-0.526999	2.13951e-07	1.30957e-06
NM_053720|0|Aatf|-	0.570518	2.13952e-07	1.30957e-06
NM_052800|0|Tk1|-	-0.511785	2.16861e-07	1.32638e-06
NM_019349|0|Slk|+	0.51545	2.22462e-07	1.35962e-06
NM_001135720|0|Spaca6|+	-0.75245	2.22685e-07	1.35997e-06
NM_017223|0|Slc20a2|-	-0.543125	2.24306e-07	1.36884e-06
NM_001134463|0|Camkmt|+	0.89697	2.25199e-07	1.37326e-06
NM_001080151|0|Cep85|-	-0.522929	2.30557e-07	1.40488e-06
NM_001107246|0|Slc49a3|+	-0.767286	2.37838e-07	1.44816e-06
NM_001106988|0|Spsb3|+	-0.562036	2.38931e-07	1.45374e-06
NM_001191765|0|Ago1|-	0.522228	2.39246e-07	1.45457e-06
NM_001191068|0|Sgcb|+	-0.553923	2.40672e-07	1.46215e-06
NM_001029923|0|Oscp1|+	0.681129	2.41309e-07	1.46492e-06
NM_001024899|0|Sufu|+	0.672292	2.45403e-07	1.48867e-06
NM_001145456|0|Lims1|+	0.55682	2.46106e-07	1.49182e-06
NM_001106441|0|Lamtor2|-	0.6081	2.52059e-07	1.52677e-06
NM_001014119|0|Dhrs11|-	-0.715217	2.55233e-07	1.54485e-06
NM_001024269|0|Luc7l|+	-0.565325	2.58439e-07	1.56309e-06
NM_001013909|0|Wdr70|-	-0.590697	2.60191e-07	1.57252e-06
NM_001271181|0|Ociad2|+	-0.593021	2.61195e-07	1.57743e-06
NM_213564|0|Zbtb9|+	-0.640883	2.63346e-07	1.58924e-06
NM_017127|0|Chka|+	-0.555089	2.69265e-07	1.62227e-06
NM_017307|0|Slc25a1|+	-0.579557	2.69417e-07	1.62227e-06
NM_138845|0|Tnrc6b|+	0.509465	2.69102e-07	1.62227e-06
NM_001008508|0|Tpst2|-	-0.562576	2.71022e-07	1.63061e-06
NM_001079890|0|Gprc5a|+	-0.531286	2.71202e-07	1.63061e-06
NM_001044240|0|Gdf1|-	-0.657728	2.72128e-07	1.63497e-06
NM_001024969|0|RGD1305455|-	-0.569809	2.76881e-07	1.6623e-06
NM_001301702|0|Azin1|-	0.50922	2.78331e-07	1.66978e-06
NM_001107807|0|Pmepa1|-	-0.579216	2.81423e-07	1.68709e-06
NM_001100556|0|Gtf2e1|+	0.547074	2.81765e-07	1.6879e-06
NM_001006989|0|Shisa5|+	-0.519341	2.83316e-07	1.69594e-06
NM_001034150|0|Srpra|+	-0.507015	2.8375e-07	1.6973e-06
NM_145084|0|Retsat|+	-0.539573	2.84934e-07	1.70313e-06
NM_134449|0|Cavin3|-	-0.536625	2.85337e-07	1.70429e-06
NM_001013106|0|Mcrs1|-	0.534295	2.88717e-07	1.72293e-06
NM_001134837|0|Trps1|-	-0.669118	2.88882e-07	1.72293e-06
NM_001106152|0|Slc25a2|-	-0.925437	2.89656e-07	1.72629e-06
NM_001314004|0|Nphp1|-	0.709497	2.90415e-07	1.72955e-06
NM_001030034|0|Rhbdf1|+	-0.52994	2.91968e-07	1.73753e-06
NM_001107424|0|Slc7a6|+	-0.506459	2.92251e-07	1.73795e-06
NM_001008872|0|Slpil2|-	-1.38007	2.94493e-07	1.75e-06
NM_031788|0|Rest|-	0.529518	2.99848e-07	1.78053e-06
NM_001100770|0|Arrdc1|-	-0.533501	3.00853e-07	1.78491e-06
NM_001108445|0|Anapc10|-	0.568859	3.01024e-07	1.78491e-06
NM_001173450|0|Aak1|+	0.59079	3.03066e-07	1.79571e-06
NM_001109670|0|Slc52a2|+	-0.704843	3.0393e-07	1.79952e-06
NM_001107955|0|Hint2|-	-0.742693	3.0847e-07	1.82508e-06
NM_181768|0|Acad9|+	0.542061	3.0918e-07	1.82795e-06
NM_001168633|0|Irs2|+	0.54132	3.10961e-07	1.83715e-06
NM_022184|0|Cask|+	0.679493	3.11547e-07	1.83928e-06
NM_023979|0|Apaf1|-	0.520694	3.16517e-07	1.86727e-06
NM_001108737|0|Mier2|+	-0.551953	3.19071e-07	1.88097e-06
NM_199117|0|Cbx7|-	-0.573226	3.23966e-07	1.90845e-06
NM_001037184|0|RGD1307100|+	-0.619429	3.24633e-07	1.911e-06
NM_001107421|0|Gfod2|-	0.683938	3.27877e-07	1.92731e-06
NM_012734|0|Hk1|-	-0.507496	3.27759e-07	1.92731e-06
NM_001134886|0|Vps13b|+	0.538044	3.28286e-07	1.92833e-06
NM_001105980|0|Nvl|-	-0.582942	3.29302e-07	1.9329e-06
NM_019364|0|Scfd1|+	0.533785	3.35814e-07	1.96971e-06
NM_001108200|0|Tbcc|-	-0.694638	3.36761e-07	1.97384e-06
NM_138904|0|Gls2|+	-0.812178	3.48788e-07	2.04286e-06
NM_001025741|0|Eml1|+	0.617958	3.49603e-07	2.04516e-06
NM_021762|0|Tsn|-	0.544713	3.49681e-07	2.04516e-06
NM_001106130|0|Atp9b|-	-0.561999	3.59667e-07	2.10205e-06
NM_017246|0|Map2k5|-	0.697637	3.6017e-07	2.10349e-06
NM_012735|0|Hk2|-	0.550548	3.62213e-07	2.1139e-06
NM_001012063|0|Sae1|-	0.504606	3.63966e-07	2.12262e-06
NM_199267|0|Rela|+	0.517249	3.66552e-07	2.13617e-06
NM_139332|0|Tpcn1|+	-0.512977	3.72435e-07	2.1689e-06
NM_138886|0|Ick|+	0.648208	3.81961e-07	2.22279e-06
NM_153294|0|Npw|-	-1.12643	3.89678e-07	2.26608e-06
NM_001170565|0|Il17rc|+	-0.606577	3.95794e-07	2.30001e-06
NM_001007603|0|Rps20|-	-1.25795	4.01841e-07	2.33348e-06
NM_001191858|0|Lmbr1|-	-0.59307	4.0286e-07	2.33773e-06
NM_031769|0|Pdxk|+	0.76689	4.05703e-07	2.35256e-06
NM_001048043|0|Tmem230|-	-0.548934	4.08873e-07	2.36607e-06
NM_001108508|0|Eps8l2|+	-0.527771	4.08715e-07	2.36607e-06
NM_001108614|0|Lime1|+	-0.618217	4.08904e-07	2.36607e-06
NM_001100673|0|Mapk8ip3|-	-0.537747	4.10853e-07	2.37567e-06
NM_001108315|0|Ttc3|+	0.497736	4.12149e-07	2.38147e-06
NM_001007676|0|Timmdc1|+	-0.630883	4.1491e-07	2.39501e-06
NM_001106996|0|Cyfip2|-	0.542287	4.15329e-07	2.39501e-06
NM_013060|0|Id2|-	0.536698	4.15374e-07	2.39501e-06
NM_001100574|0|Zkscan8|+	-0.551479	4.24015e-07	2.44138e-06
NM_001109279|0|Snw1|-	0.526656	4.23764e-07	2.44138e-06
NM_001134549|0|Zzz3|+	0.517604	4.24833e-07	2.44264e-06
NM_020308|0|Adam15|-	0.518872	4.24539e-07	2.44264e-06
NM_001014007|0|LOC306766|+	0.520383	4.52816e-07	2.6017e-06
NM_001191117|0|Pygo1|+	0.717379	4.54361e-07	2.60873e-06
NM_024133|0|Hap1|-	-0.51754	4.55456e-07	2.61318e-06
NM_001108268|0|Tsr3|+	-0.614136	4.57379e-07	2.62237e-06
NM_001100995|0|Tmem65|-	0.52141	4.60551e-07	2.6387e-06
NM_001105818|0|Tp53i13|+	-0.670098	4.65771e-07	2.66674e-06
NM_031818|0|Clic4|-	0.517579	4.92448e-07	2.81643e-06
NM_138975|0|Wbp2|-	0.516356	4.92608e-07	2.81643e-06
NM_001106706|0|Ttc27|-	0.525547	4.97748e-07	2.84383e-06
NM_001191643|0|Alkbh5|+	0.609562	4.98646e-07	2.84696e-06
NM_001005541|0|Vps16|+	-0.527849	5.06799e-07	2.89148e-06
NM_001114599|0|Szrd1|-	0.4952	5.11646e-07	2.9171e-06
NM_012656|0|Sparc|-	-0.486623	5.2392e-07	2.98499e-06
NM_199376|0|Sil1|-	-0.734257	5.25398e-07	2.99132e-06
NM_001107528|0|Hddc3|+	-0.622509	5.35874e-07	3.04883e-06
NR_046237|0|Rn18s|+	-0.534234	5.40677e-07	3.07402e-06
NM_199399|0|Gpr108|+	-0.626215	5.45797e-07	3.10096e-06
NM_001106689|0|Zfp593|-	-0.602571	5.55975e-07	3.15659e-06
NM_057190|0|Nsmf|+	-0.509386	5.58049e-07	3.16616e-06
NM_001011929|0|Sh3glb1|-	0.554149	5.68376e-07	3.22027e-06
NM_207589|0|Selenok|+	-0.549613	5.68157e-07	3.22027e-06
NM_001108832|0|Mrm1|-	-0.599259	6.02463e-07	3.41103e-06
NM_001100471|0|Mrps7|+	-0.527509	6.05024e-07	3.42315e-06
NM_001139465|0|Tmem59|+	-0.514614	6.12015e-07	3.4603e-06
NM_001004260|0|Slc22a18|+	-0.893131	6.14288e-07	3.47075e-06
NM_001305274|0|March6|-	-0.495613	6.18747e-07	3.49352e-06
NM_001134730|0|Lgalsl|-	0.51219	6.193e-07	3.49422e-06
NM_212531|0|Abhd16a|+	-0.557949	6.23997e-07	3.51829e-06
NM_001106794|0|Pfdn5|+	0.515151	6.30291e-07	3.55132e-06
NM_001105803|0|Sdf2|+	-0.526966	6.32533e-07	3.56149e-06
NM_139099|0|Atp5f1e|-	0.505313	6.40616e-07	3.60452e-06
NM_001024990|0|Amdhd2|-	-0.779027	6.46116e-07	3.63295e-06
NM_001108535|0|Ccar1|-	-0.495933	6.49295e-07	3.64831e-06
NM_001047104|0|Nr2c2ap|-	-0.537832	6.58542e-07	3.69772e-06
NM_020097|0|Extl3|-	0.527304	6.59311e-07	3.6995e-06
NM_053437|0|Dgat1|-	-0.593114	6.61939e-07	3.71169e-06
NM_001033971|0|Ndufaf3|-	-0.691841	6.69768e-07	3.753e-06
NM_017034|0|Pim1|+	0.762194	6.74218e-07	3.77535e-06
NM_134411|0|Rab3il1|+	0.855172	6.82624e-07	3.81979e-06
NM_001025050|0|Cdca8|-	0.511502	6.87414e-07	3.84395e-06
NM_012953|0|Fosl1|+	-0.540731	7.03086e-07	3.9289e-06
NM_133323|0|Zfp111|-	-0.548728	7.14402e-07	3.9894e-06
NM_001024979|0|Gpatch4|+	-0.530592	7.25456e-07	4.04835e-06
NM_031631|0|Vapa|-	-0.497382	7.26684e-07	4.05243e-06
NM_001037354|0|Klf11|+	0.591955	7.31889e-07	4.07867e-06
NM_001271081|0|Lrrc4b|+	-0.65587	7.53183e-07	4.19447e-06
NM_153469|0|Pkig|+	0.570937	7.62465e-07	4.24326e-06
NM_001013988|0|Stbd1|-	-0.54913	7.6831e-07	4.27288e-06
NM_001025722|0|Cdk10|+	-0.538301	7.69406e-07	4.27605e-06
NM_001106317|0|Rassf7|+	-0.601967	7.69978e-07	4.27631e-06
NM_001013146|0|Fosl2|-	1.09962	7.71054e-07	4.27938e-06
NM_001106744|0|Arel1|-	0.535448	7.74383e-07	4.29493e-06
NM_198749|0|Rab15|-	0.514025	7.74959e-07	4.2952e-06
NM_001105784|0|Jmjd4|+	-0.730499	7.7997e-07	4.32004e-06
NM_201988|0|Pgpep1|+	0.546239	7.85803e-07	4.34939e-06
NM_001014197|0|Dnaaf2|-	0.633556	7.88545e-07	4.36161e-06
NM_001107496|0|Dyrk1b|+	0.75348	8.11722e-07	4.48397e-06
NM_022700|0|Arl3|-	0.503704	8.11768e-07	4.48397e-06
NM_139259|0|Nradd|-	-0.573525	8.1566e-07	4.50242e-06
NM_019271|0|Hspa13|-	0.516258	8.202e-07	4.52442e-06
NM_053824|0|Csnk2a1|+	0.495093	8.22022e-07	4.5314e-06
NM_001191644|0|Usp22|-	0.544437	8.23747e-07	4.53784e-06
NM_001108947|0|Slc25a44|-	0.52839	8.32194e-07	4.58128e-06
NM_031124|0|Stx3|-	0.938564	8.33245e-07	4.58397e-06
NM_053377|0|Kif3a|+	0.520041	8.66225e-07	4.76219e-06
NM_001106679|0|Ipp|+	0.574763	8.71391e-07	4.78737e-06
NM_053550|0|Pip4k2b|-	0.50537	8.98686e-07	4.934e-06
NM_053725|0|Itga6|+	-0.502688	9.01782e-07	4.94766e-06
NM_001108476|0|Zfp428|+	0.547556	9.08277e-07	4.97995e-06
NM_052804|0|Fmr1|-	0.50458	9.12918e-07	5.00203e-06
NM_001177826|0|LOC100363531|-	1.16602	9.173e-07	5.0193e-06
NM_019237|0|Pcolce|+	-0.475465	9.17099e-07	5.0193e-06
NM_001009696|0|Dcun1d5|+	-0.506013	9.18562e-07	5.02282e-06
NM_001101000|0|Mapre2|+	0.550711	9.26049e-07	5.06037e-06
NM_001012046|0|Spry2|-	-0.637662	9.33761e-07	5.0991e-06
NM_001191679|0|Wdr19|-	0.661742	9.46206e-07	5.1636e-06
NM_001012055|0|Cdh16|+	0.709159	9.47178e-07	5.16545e-06
NM_001012206|0|Phlda3|+	0.510087	9.53338e-07	5.19557e-06
NM_001008293|0|Tfb2m|-	-0.682102	9.65492e-07	5.25829e-06
NM_001106752|0|Ttc8|+	0.797524	9.67527e-07	5.26586e-06
NM_013104|0|Igfbp6|+	-0.512756	9.82424e-07	5.34336e-06
NM_001106319|0|Cars|-	-0.499756	9.9532e-07	5.4099e-06
NM_001109096|0|Gpr75|+	-0.687028	1.00921e-06	5.48174e-06
NM_001129882|0|Pcgf5|+	0.534325	1.01225e-06	5.49461e-06
NM_001107554|0|Inpp5f|+	-0.507564	1.01828e-06	5.51999e-06
NM_001135807|0|H2afy2|-	-0.542406	1.01818e-06	5.51999e-06
NM_040669|0|Hps1|-	0.631677	1.01962e-06	5.52354e-06
NM_212542|0|Ppp1r11|+	-0.537985	1.03302e-06	5.59245e-06
NM_001017488|0|Slc8b1|-	-0.571157	1.03641e-06	5.60332e-06
NM_001271180|0|Abhd11|-	-0.592601	1.03633e-06	5.60332e-06
NM_001109081|0|Wdr26|-	-0.48197	1.04436e-06	5.6426e-06
NM_001014253|0|Selenot|+	0.481599	1.05211e-06	5.6807e-06
NM_001010956|0|Gmcl1|-	0.688031	1.06389e-06	5.74048e-06
NM_012649|0|Sdc4|-	-0.476399	1.06649e-06	5.75074e-06
NM_145676|0|Cby1|+	0.825372	1.07467e-06	5.79101e-06
NM_001012083|0|Snx7|-	0.581433	1.0807e-06	5.8158e-06
NM_001106197|0|Arv1|+	-0.568748	1.0803e-06	5.8158e-06
NM_001191570|0|Ankrd13c|+	0.593415	1.08919e-06	5.85379e-06
NM_030860|0|Mef2d|+	0.530666	1.08919e-06	5.85379e-06
NM_001012149|0|Uchl5|+	0.539149	1.09972e-06	5.90645e-06
NM_138536|0|Ttl|+	0.550881	1.11099e-06	5.96306e-06
NM_022588|0|Mta1|+	0.505178	1.11394e-06	5.97495e-06
NM_001107819|0|Tmem203|+	-0.908985	1.12665e-06	6.03917e-06
NM_001010947|0|Mri1|-	-0.741333	1.12868e-06	6.04607e-06
NM_021757|0|Plrg1|+	0.53679	1.15142e-06	6.16386e-06
NM_001106341|0|Mcee|+	-0.830213	1.17143e-06	6.26685e-06
NM_001128194|0|Kctd7|-	0.625659	1.18429e-06	6.33148e-06
NM_023090|0|Epas1|+	0.545872	1.18738e-06	6.34384e-06
NM_001012144|0|Tfg|+	-0.497653	1.19354e-06	6.36868e-06
NM_001170439|0|Evc|+	-0.549499	1.19359e-06	6.36868e-06
NM_001011890|0|Rnps1|+	0.479382	1.19879e-06	6.39223e-06
NM_001025671|0|Rassf6|+	0.777308	1.23342e-06	6.5726e-06
NM_001024872|0|Nkap|+	0.565521	1.23558e-06	6.57979e-06
NM_001106961|0|Ofd1|+	0.545342	1.25144e-06	6.65992e-06
NM_001035251|0|Slc38a9|+	-0.70063	1.2556e-06	6.6777e-06
NM_001098803|0|Zfhx2|-	-0.54616	1.25748e-06	6.68332e-06
NM_001105774|0|Rpusd1|+	-0.57508	1.26869e-06	6.73852e-06
NM_001108517|0|Rps6ka4|-	0.489084	1.27345e-06	6.7594e-06
NM_001008360|0|Cdip1|+	-0.596164	1.28338e-06	6.80769e-06
NM_001014134|0|Helq|+	-0.609971	1.3169e-06	6.98096e-06
NM_001003957|0|Dnmt3a|+	0.539421	1.32463e-06	7.01736e-06
NM_001109061|0|Cdk8|-	-0.517662	1.33024e-06	7.0425e-06
NM_001014168|0|Poll|-	0.51869	1.33547e-06	7.06558e-06
NM_021842|0|Ensa|+	0.532271	1.33925e-06	7.08102e-06
NM_001108712|0|Mbip|-	0.556474	1.35091e-06	7.13801e-06
NM_133545|0|Ptpn21|-	0.513449	1.352e-06	7.13917e-06
NM_031145|0|Cib1|-	-0.554004	1.35476e-06	7.14909e-06
NM_001127689|0|Il1rl1|+	0.5357	1.37577e-06	7.25528e-06
NM_001106302|0|Hmx3|+	-0.929075	1.3862e-06	7.30555e-06
NM_001107444|0|Nhlrc2|+	0.51581	1.3976e-06	7.36087e-06
NM_022596|0|Golga2|+	-0.483912	1.42274e-06	7.48844e-06
NM_001100806|0|Fscn1|-	0.480881	1.4348e-06	7.54704e-06
NM_001106072|0|Mpv17l2|+	-0.766271	1.43575e-06	7.54719e-06
NM_199375|0|Mvb12a|+	-0.522479	1.44225e-06	7.57646e-06
NM_001097581|0|Sav1|-	0.533726	1.45855e-06	7.65717e-06
NM_001025407|0|Alg5|+	-0.56444	1.47576e-06	7.74252e-06
NM_022673|0|Mecp2|+	0.617384	1.47912e-06	7.75513e-06
NM_199089|0|Tcirg1|-	-0.489935	1.5296e-06	8.01465e-06
NM_031024|0|Dbn1|+	0.466954	1.555e-06	8.14255e-06
NM_001014155|0|Taf1c|-	-0.499133	1.5657e-06	8.1933e-06
NM_030866|0|Nf1x|-	0.544097	1.57588e-06	8.24128e-06
NM_199111|0|Nfkbie|-	0.549311	1.5776e-06	8.24496e-06
NM_001008358|0|Tmem106c|+	0.579064	1.58283e-06	8.267e-06
NM_001134540|0|Copa|+	-0.472596	1.58509e-06	8.27351e-06
NM_053568|0|Pcyt2|-	-0.518537	1.59152e-06	8.30178e-06
NM_053649|0|Kremen1|-	0.527976	1.59948e-06	8.33794e-06
NM_001100982|0|Siva1|+	0.536727	1.60318e-06	8.35192e-06
NM_031087|0|Psen2|-	-0.627841	1.63725e-06	8.52392e-06
NM_139255|0|Plbd2|+	-0.483958	1.63915e-06	8.5284e-06
NM_001106217|0|Lrp11|+	-0.561361	1.64027e-06	8.52877e-06
NM_001003401|0|Enc1|+	0.479497	1.64729e-06	8.55691e-06
NM_001191555|0|Rab11fip1|+	0.509321	1.64778e-06	8.55691e-06
NM_001108671|0|Ror1|+	0.67924	1.64888e-06	8.55716e-06
NM_139112|0|Lmo1|-	-0.908988	1.67593e-06	8.692e-06
NM_001191594|0|Mgst3|-	1.20714	1.68165e-06	8.71614e-06
NM_001040154|0|Rab3gap2|+	-0.497753	1.6905e-06	8.75643e-06
NM_012876|0|Rps29|-	0.472247	1.69495e-06	8.77395e-06
NM_001271222|0|Sf3b6|-	0.484815	1.73603e-06	8.98086e-06
NM_001143896|0|Ccdc137|+	-0.544198	1.74462e-06	9.01959e-06
NM_031023|0|Ctbs|+	-0.509484	1.75543e-06	9.06974e-06
NM_001014024|0|Orai3|+	-0.553523	1.76378e-06	9.10143e-06
NM_001014083|0|RGD1307947|-	-0.592778	1.7638e-06	9.10143e-06
NM_013016|0|Sirpa|+	-0.48364	1.77026e-06	9.129e-06
NM_017038|0|Ppm1a|+	0.536748	1.79238e-06	9.2372e-06
NM_001108542|0|Arhgef28|-	0.571662	1.7999e-06	9.27011e-06
NM_001108341|0|Ulk1|+	0.52535	1.80629e-06	9.29715e-06
NM_001137561|0|Rnasek|-	-0.540768	1.82761e-06	9.40096e-06
NM_001012131|0|Inpp1|+	-0.633204	1.83103e-06	9.4126e-06
NM_001007622|0|Pdlim2|-	-0.746563	1.85147e-06	9.51167e-06
NM_001106440|0|Naxe|-	-0.56725	1.85788e-06	9.53152e-06
NM_001107123|0|Tnrc18|+	0.479987	1.86001e-06	9.53152e-06
NM_001126091|0|Snrpf|-	0.486065	1.85849e-06	9.53152e-06
NM_030869|0|Nrp2|+	0.508547	1.85914e-06	9.53152e-06
NM_001135749|0|Cks1b|-	0.509985	1.86858e-06	9.56943e-06
NM_022385|0|Arl1|+	0.487193	1.88331e-06	9.63879e-06
NM_001108202|0|Dlk2|-	-0.88354	1.94729e-06	9.95999e-06
NM_001013856|0|Cnot6|-	0.482441	2.02526e-06	1.03523e-05
NM_001005887|0|Itch|+	0.511638	2.0541e-06	1.04932e-05
NM_001015009|0|Ptgr2|+	0.551642	2.05741e-06	1.05035e-05
NM_001108941|0|Tbl1xr1|+	0.505826	2.0643e-06	1.05321e-05
NM_001014005|0|Tcta|-	-0.677523	2.09579e-06	1.0686e-05
NM_012924|0|Cd44|-	-0.464806	2.14302e-06	1.092e-05
NM_177426|0|Gstm2|-	-0.712447	2.1519e-06	1.09584e-05
NM_001106761|0|Brf1|-	0.572797	2.15893e-06	1.09874e-05
NM_001106742|0|Med6|-	0.563678	2.16178e-06	1.0995e-05
NM_153308|0|Grina|+	-0.465099	2.17302e-06	1.10453e-05
NM_001029925|0|Ostm1|+	-0.592783	2.27219e-06	1.15422e-05
NM_001108540|0|Rfesd|-	0.859917	2.28268e-06	1.15882e-05
NM_001109545|0|Atg2a|+	0.495782	2.30995e-06	1.17194e-05
NM_001108742|0|Slc41a2|+	-0.493459	2.33374e-06	1.18327e-05
NM_001047097|0|Zhx3|-	0.629726	2.33848e-06	1.18493e-05
NM_001044255|0|Coq2|+	-0.592804	2.36426e-06	1.19725e-05
NM_133601|0|Cblb|-	0.653775	2.36823e-06	1.19852e-05
NM_031821|0|Plk2|+	0.457227	2.37259e-06	1.19999e-05
NM_001025775|0|Ppip5k2|+	0.685896	2.37625e-06	1.20109e-05
NM_001014108|0|Gpc4|-	-0.488602	2.38014e-06	1.20231e-05
NM_019380|0|Nptn|+	-0.46288	2.39028e-06	1.20669e-05
NM_022281|0|Abcc1|-	0.491788	2.43517e-06	1.22859e-05
NM_001106976|0|Ppl|+	-0.534349	2.44164e-06	1.23109e-05
NM_001013964|0|Mgrn1|-	0.489859	2.44784e-06	1.23345e-05
NM_001108632|0|Rpia|-	0.549176	2.46143e-06	1.23953e-05
NM_001100707|0|Zer1|-	-0.522817	2.48839e-06	1.25234e-05
NM_053735|0|Pi4k2a|+	0.568968	2.50842e-06	1.26164e-05
NM_001329879|0|Eif5|+	0.525496	2.52895e-06	1.27118e-05
NM_001173376|0|Dusp3|-	0.466433	2.53303e-06	1.27244e-05
NM_130749|0|Mark3|+	0.492743	2.54259e-06	1.27646e-05
NM_001108772|0|Pgm3|-	0.525804	2.56204e-06	1.28544e-05
NM_001108683|0|Sync|+	-0.599407	2.62587e-06	1.31665e-05
NM_001024970|0|Sde2|+	-0.484389	2.63071e-06	1.31746e-05
NM_001105966|0|Creg1|+	-0.519592	2.62955e-06	1.31746e-05
NM_172322|0|Pycard|-	-1.04426	2.70389e-06	1.35327e-05
NM_001107882|0|March8|+	0.503611	2.71588e-06	1.35844e-05
NM_022589|0|Tspan2|+	-0.552188	2.8218e-06	1.41056e-05
NM_001105947|0|Wdr83os|+	-0.496595	2.83318e-06	1.41537e-05
NM_013173|0|Slc11a2|-	0.462261	2.885e-06	1.44038e-05
NM_001106100|0|Agtpbp1|+	0.478633	2.90125e-06	1.44761e-05
NM_001047871|0|Ifrd2|+	-0.513765	2.91925e-06	1.4557e-05
NM_022520|0|Aplp2|-	-0.45459	2.92777e-06	1.45905e-05
NM_001103352|0|Kifc3|+	-0.485455	2.9349e-06	1.46171e-05
NM_023955|0|Scamp2|+	-0.490759	2.94089e-06	1.4638e-05
NM_001106496|0|Emc7|+	-0.503507	2.94754e-06	1.46622e-05
NM_001108331|0|Ap1s1|+	0.474171	2.98078e-06	1.48185e-05
NM_012967|0|Icam1|+	-0.458205	3.03232e-06	1.50655e-05
NM_053827|0|Plod1|-	-0.466568	3.06691e-06	1.52281e-05
NM_031556|0|Cav1|+	-0.462337	3.124e-06	1.55021e-05
NM_001106028|0|Cdkn3|+	-0.535669	3.15355e-06	1.56202e-05
NM_053615|0|Csnk1a1|+	0.477715	3.15268e-06	1.56202e-05
NM_170788|0|Erc1|-	0.53856	3.15355e-06	1.56202e-05
NM_013200|0|Cpt1b|-	-0.596732	3.21357e-06	1.59079e-05
NM_001037646|0|Fuz|+	-0.687198	3.22536e-06	1.59565e-05
NM_001024258|0|Zfp574|+	-0.490549	3.26573e-06	1.61464e-05
NM_001106201|0|Dclre1a|-	0.523521	3.32309e-06	1.64201e-05
NM_001107393|0|Diaph1|-	-0.458277	3.33948e-06	1.64911e-05
NM_001134555|0|C1r|+	-0.450339	3.36076e-06	1.65861e-05
NM_001107109|0|Morc3|+	-0.465195	3.37016e-06	1.66224e-05
NM_001100735|0|Lpcat1|-	-0.468646	3.3969e-06	1.67442e-05
NM_001014178|0|Fam69b|+	-0.543837	3.47051e-06	1.70967e-05
NM_001012179|0|Fxr1|-	0.500872	3.50705e-06	1.72663e-05
NM_057127|0|Slc26a2|-	0.580425	3.50931e-06	1.7267e-05
NM_001025045|0|Ttc26|+	0.547006	3.54131e-06	1.7414e-05
NM_001034959|0|Cybc1|-	-0.47672	3.55896e-06	1.74902e-05
NM_199401|0|Cyp20a1|+	-0.500439	3.5791e-06	1.75786e-05
NM_145092|0|Tor1aip1|-	-0.474434	3.62776e-06	1.78068e-05
NM_001134702|0|Meis1|-	0.480803	3.67699e-06	1.80376e-05
NM_022674|0|H2afz|+	0.483762	3.68411e-06	1.80617e-05
NM_031041|0|Gtf2b|+	0.491236	3.69133e-06	1.80862e-05
NM_012591|0|Irf1|+	0.483751	3.72615e-06	1.82458e-05
NM_001024972|0|Arglu1|+	-0.47348	3.77237e-06	1.84611e-05
NM_001108118|0|Itga5|-	-0.454823	3.78064e-06	1.84904e-05
NM_001191605|0|Mrps36|-	-0.496712	3.84125e-06	1.87756e-05
NM_001271258|0|Ylpm1|+	0.46773	3.84913e-06	1.88028e-05
NM_001192016|0|Map4k5|-	0.539108	3.86793e-06	1.88834e-05
NM_001013989|0|G3bp2|+	0.459784	3.87274e-06	1.88956e-05
NM_001106544|0|Dpm1|-	-0.537794	3.88182e-06	1.89285e-05
NM_207598|0|Abca7|-	-0.471464	3.96437e-06	1.93195e-05
NM_001106158|0|Fam13b|-	-0.467533	3.98065e-06	1.93872e-05
NM_001107695|0|Vps72|+	0.470313	3.98569e-06	1.94002e-05
NM_001134583|0|Prpf40b|+	-0.513664	4.00676e-06	1.94911e-05
NM_031097|0|Rnpep|-	0.463001	4.01783e-06	1.95333e-05
NM_001277222|0|Ndufa13|+	-0.60079	4.0342e-06	1.96012e-05
NM_172017|0|Yif1a|+	-0.550208	4.06958e-06	1.97613e-05
NR_024073|0|Dnlz|-	-0.512674	4.09335e-06	1.98649e-05
NM_001108738|0|Ilvbl|-	-0.550459	4.11821e-06	1.99737e-05
NM_032080|0|Gsk3b|-	0.499471	4.14867e-06	2.01095e-05
NM_001013911|0|Ift80|-	0.512213	4.17883e-06	2.02436e-05
NM_001103361|0|Adat3|-	-0.62607	4.19399e-06	2.0305e-05
NM_138504|0|Osgin1|+	-0.581843	4.24152e-06	2.05229e-05
NM_001017485|0|Fam220a|-	0.55327	4.27518e-06	2.06735e-05
NM_031673|0|Capn10|+	-0.564858	4.28152e-06	2.06919e-05
NM_001007664|0|Abhd14b|+	-0.543393	4.31064e-06	2.0808e-05
NM_001106047|0|Loxl2|+	0.454965	4.30904e-06	2.0808e-05
NM_181626|0|Isca1|+	0.472297	4.3378e-06	2.09267e-05
NM_001108740|0|Ckap4|+	-0.448687	4.3577e-06	2.10102e-05
NM_001106789|0|Ppp6r2|+	-0.487438	4.38749e-06	2.11414e-05
NM_212491|0|Wdr46|-	-0.478208	4.39158e-06	2.11486e-05
NM_017282|0|Psma5|+	0.456191	4.44295e-06	2.13707e-05
NM_213557|0|Rps18|+	-0.738501	4.44286e-06	2.13707e-05
NM_001047910|0|Mfsd8|-	0.853238	4.44606e-06	2.13731e-05
NM_053961|0|Erp29|+	-0.452969	4.45447e-06	2.14009e-05
NM_153303|0|Tor1a|-	-0.47007	4.47208e-06	2.14729e-05
NM_001002022|0|Clint1|+	0.498889	4.52379e-06	2.17083e-05
NM_001105713|0|Prkca|-	0.488152	4.54476e-06	2.17961e-05
NM_001105760|0|Ptar1|+	0.677742	4.5951e-06	2.20246e-05
NM_001108549|0|Spata5|+	0.540882	4.64734e-06	2.22619e-05
NM_001191784|0|Srgap1|-	0.626098	4.6755e-06	2.23837e-05
NM_001105735|0|Litaf|+	0.450607	4.68509e-06	2.24164e-05
NM_031004|0|Acta2|-	-0.448742	4.68951e-06	2.24244e-05
NM_021744|0|Cd14|-	-0.6141	4.77597e-06	2.28244e-05
NM_001277279|0|Slc30a6|-	-0.537422	4.91165e-06	2.34591e-05
NM_001106990|0|Capn15|-	-0.483475	4.93923e-06	2.3577e-05
NM_001108073|0|Tjp3|+	-0.527181	4.94858e-06	2.36078e-05
NM_001271176|0|Fam199x|+	0.725917	4.97282e-06	2.37096e-05
NM_173837|0|Bbc3|+	0.553155	5.00474e-06	2.38478e-05
NM_013073|0|Pcmt1|-	-0.47276	5.03638e-06	2.39846e-05
NM_053773|0|Tjp2|-	0.454941	5.07139e-06	2.41372e-05
NM_001106857|0|Nckipsd|+	-0.557455	5.11701e-06	2.43402e-05
NM_001143817|0|Slc26a6|+	-0.61806	5.15273e-06	2.44825e-05
NM_172034|0|Fntb|+	0.591002	5.15296e-06	2.44825e-05
NM_001108779|0|Tmem115|+	-0.471995	5.1705e-06	2.45516e-05
NM_001109616|0|Fam219a|-	-0.563376	5.19148e-06	2.46369e-05
NM_001012183|0|Cryz|+	0.716655	5.22673e-06	2.47897e-05
NM_001108495|0|Relt|-	-0.551238	5.23265e-06	2.48033e-05
NM_001013169|0|Phc2|+	-0.468677	5.25057e-06	2.48739e-05
NM_001013896|0|Tmem135|-	-0.524259	5.27368e-06	2.49688e-05
NM_001044701|0|RGD1563986|-	0.860295	5.33559e-06	2.52473e-05
NM_199256|0|Sec61a1|-	-0.443045	5.34201e-06	2.5263e-05
NM_001025124|0|Ntan1|+	0.554659	5.3465e-06	2.52696e-05
NM_001127390|0|Washc1|+	-0.531271	5.3688e-06	2.53603e-05
NM_022950|0|C1galt1|+	0.58522	5.38651e-06	2.54292e-05
NM_181627|0|Hax1|-	0.462525	5.42775e-06	2.56091e-05
NM_001012133|0|Sp140|+	-0.486452	5.49556e-06	2.5914e-05
NM_001107097|0|Zbtb11|-	-0.472587	5.50725e-06	2.59541e-05
NM_019371|0|Egln3|-	0.448849	5.5256e-06	2.60255e-05
NM_053882|0|Ecm1|-	-0.525983	5.54399e-06	2.60971e-05
NM_001134705|0|Cox7c|-	-0.461066	5.58754e-06	2.62869e-05
NM_001106619|0|Usp5|-	0.480486	5.59926e-06	2.63269e-05
NM_001009618|0|Sub1|-	-0.473487	5.66671e-06	2.66286e-05
NM_031153|0|Sharpin|-	-0.503308	5.67401e-06	2.66476e-05
NM_198738|0|Psat1|-	-0.459071	5.76901e-06	2.70782e-05
NM_001191934|0|Pkd2|-	-0.454879	5.84848e-06	2.74354e-05
NM_031051|0|Mif|+	0.450218	5.88173e-06	2.75755e-05
NM_053597|0|Rps27|-	0.488636	5.88571e-06	2.75783e-05
NM_001012350|0|Fam174a|+	-0.901931	5.92543e-06	2.77484e-05
NM_001127545|0|Rnf139|+	-0.472499	6.0489e-06	2.83104e-05
NM_033230|0|Akt1|-	0.462309	6.0823e-06	2.84504e-05
NM_199412|0|Micu1|+	0.453407	6.08734e-06	2.84576e-05
NM_001191622|0|Phldb3|+	0.458909	6.12139e-06	2.86004e-05
NM_001170347|0|Pcnx1|+	0.473034	6.14245e-06	2.86824e-05
NM_001008725|0|Il6st|+	-0.439293	6.18911e-06	2.88837e-05
NM_022518|0|Arf1|-	0.442106	6.24101e-06	2.91092e-05
NM_031032|0|Gmfb|-	0.48394	6.25067e-06	2.91377e-05
NM_001008843|0|RT1-CE5|-	-0.504062	6.25996e-06	2.91566e-05
NM_138905|0|Plpp3|+	0.541647	6.26189e-06	2.91566e-05
NM_013189|0|Gnaz|-	0.579186	6.3442e-06	2.9523e-05
NM_001106918|0|Fsd1|-	0.590695	6.42183e-06	2.98672e-05
NM_020100|0|Ramp3|+	-0.669519	6.46729e-06	3.00615e-05
NM_001031627|0|Kif1bp|-	-0.509954	6.54049e-06	3.03844e-05
NM_001106461|0|Rhoc|+	0.444022	6.572e-06	3.05134e-05
NM_153316|0|Slc35e4|-	-0.495647	6.61007e-06	3.06727e-05
NM_019204|0|Bace1|+	0.48606	6.65456e-06	3.08616e-05
NM_024150|0|Arf2|+	0.489913	6.68112e-06	3.09671e-05
NM_022701|0|Flot1|-	-0.486019	6.75165e-06	3.12762e-05
NM_001191670|0|Zbtb41|+	0.523553	6.75927e-06	3.12938e-05
NM_022851|0|Aldh5a1|+	-0.499931	6.84177e-06	3.16577e-05
NM_053792|0|Ift172|+	0.495611	6.87494e-06	3.17932e-05
NM_001191875|0|Ankrd52|+	0.460625	6.88889e-06	3.18224e-05
NM_134338|0|Foxc1|-	0.488808	6.88906e-06	3.18224e-05
NM_022521|0|Oat|-	0.44337	6.90525e-06	3.18791e-05
NM_138548|0|Nme1|-	0.472705	6.95194e-06	3.20765e-05
NM_001109139|0|Mypop|+	0.605302	7.0457e-06	3.24724e-05
NM_017014|0|Gstm1|-	0.502457	7.0446e-06	3.24724e-05
NM_013160|0|Mxi1|+	0.546851	7.09166e-06	3.26657e-05
NM_001047107|0|Cadm4|+	0.455272	7.13613e-06	3.28334e-05
NM_001271132|0|Arhgap35|-	0.444061	7.1344e-06	3.28334e-05
NM_001123469|0|Hist2h4|-	1.75453	7.1628e-06	3.29376e-05
NM_053487|0|Pex11a|-	-0.500686	7.16694e-06	3.2938e-05
NM_001109028|0|RGD1565784|+	-0.539626	7.36311e-06	3.38205e-05
NM_021261|0|Tmsb10|-	0.435606	7.38179e-06	3.38872e-05
NM_001107082|0|Etv5|+	-0.546083	7.4268e-06	3.40747e-05
NM_001014085|0|Maf1|+	0.479028	7.461e-06	3.42124e-05
NM_019142|0|Prkaa1|+	-0.456124	7.52382e-06	3.4481e-05
NM_001007702|0|RGD1359108|-	0.511776	7.55227e-06	3.45919e-05
NM_017311|0|Atp5mc1|-	-0.48773	7.58367e-06	3.47162e-05
NM_030870|0|Ogg1|+	-0.594894	7.61303e-06	3.48311e-05
NM_001014248|0|Cacul1|-	0.449173	7.6196e-06	3.48416e-05
NM_001107783|0|Kif16b|-	0.549982	7.76458e-06	3.54847e-05
NM_001109327|0|Coro1c|+	0.442776	7.79764e-06	3.56158e-05
NM_001037219|0|Foxk1|-	0.60729	7.82604e-06	3.57208e-05
NM_001191946|0|Ppp1r12c|+	-0.468011	7.82939e-06	3.57208e-05
NM_001106681|0|Atp6v0b|-	-0.531909	7.85062e-06	3.57976e-05
NM_001108786|0|Csrnp1|-	-0.496788	7.85526e-06	3.57987e-05
NM_001108159|0|Dpp8|+	-0.447638	8.18768e-06	3.72928e-05
NM_001011956|0|Lcmt2|-	-0.702153	8.3943e-06	3.81915e-05
NM_133596|0|Uggt1|-	0.439737	8.39436e-06	3.81915e-05
NM_182825|0|Rhebl1|-	-0.641953	8.43317e-06	3.83467e-05
NM_001004095|0|S100a11|+	0.480581	8.54621e-06	3.88391e-05
NM_017202|0|Cox4i1|+	-0.434669	8.57231e-06	3.8936e-05
NM_001011996|0|C2cd2l|-	-0.480241	8.58606e-06	3.89767e-05
NM_001034012|0|Adamtsl4|-	-0.559377	8.72935e-06	3.96051e-05
NM_001013946|0|Akap8l|-	-0.505183	8.82913e-06	4.00133e-05
NM_144750|0|Aspg|+	-0.559429	8.82547e-06	4.00133e-05
NM_001135858|0|Tmtc3|-	-0.443575	8.85831e-06	4.01146e-05
NM_022204|0|Exoc5|-	0.466063	8.86132e-06	4.01146e-05
NM_053520|0|Elf1|+	0.472268	8.87151e-06	4.01384e-05
NM_001015029|0|Kpna6|-	0.47234	9.05449e-06	4.09209e-05
NM_001108393|0|Zmiz1|+	0.437324	9.05384e-06	4.09209e-05
NM_001191093|0|Rnf150|+	0.75432	9.07444e-06	4.09883e-05
NM_001014187|0|Lancl2|-	0.478897	9.09534e-06	4.106e-05
NM_001106084|0|Tnks|+	0.496142	9.10401e-06	4.10763e-05
NM_001128083|0|Trim8|+	0.46004	9.19393e-06	4.14591e-05
NM_001025056|0|Gmppa|+	-0.522607	9.26847e-06	4.17564e-05
NM_053631|0|Banf1|-	0.445888	9.27009e-06	4.17564e-05
NM_175603|0|Hnrnpr|+	0.644723	9.30252e-06	4.18793e-05
NM_001048044|0|Cdc42ep3|-	0.451077	9.35453e-06	4.20902e-05
NM_017141|0|Polb|+	0.604741	9.37848e-06	4.21747e-05
NM_001007647|0|Rnf181|-	-0.477685	9.38903e-06	4.21989e-05
NM_001191000|0|Lemd3|-	-0.486529	9.39597e-06	4.22068e-05
NM_001029902|0|Ptprk|-	-0.447534	9.51992e-06	4.27401e-05
NM_153474|0|Fzd3|-	0.61179	9.5742e-06	4.29601e-05
NM_001105816|0|Poldip2|+	0.447964	9.59793e-06	4.30428e-05
NM_001108387|0|Sucla2|+	-0.453408	9.62415e-06	4.31367e-05
NM_001012192|0|Eipr1|+	0.537243	9.66488e-06	4.32955e-05
NM_001108394|0|Zcchc24|-	0.451625	9.67664e-06	4.33244e-05
NM_001037649|0|Rbm43|-	0.550728	9.80931e-06	4.38942e-05
NM_001191601|0|Spcs2|-	-0.435331	9.87677e-06	4.41718e-05
NM_001127452|0|Fam241b|-	-0.74311	9.92463e-06	4.43616e-05
NM_017203|0|Gdf11|-	-0.446451	9.96239e-06	4.45059e-05
NM_144730|0|Gata4|-	0.477402	9.97185e-06	4.45238e-05
NM_001143895|0|Pgap3|-	-0.556343	1.00699e-05	4.49369e-05
NM_001017512|0|Zfp61|-	-0.511376	1.00756e-05	4.49377e-05
NM_138518|0|Crispld2|+	0.506134	1.00858e-05	4.49587e-05
NM_001047856|0|Sfr1|+	0.439592	1.04195e-05	4.64209e-05
NM_022534|0|Tcn2|-	-0.47655	1.04273e-05	4.64301e-05
NM_001107875|0|Rbsn|-	0.481077	1.05503e-05	4.69311e-05
NM_031099|0|Rpl5|-	0.428804	1.05513e-05	4.69311e-05
NM_001009694|0|LOC314140|+	0.449921	1.06611e-05	4.73938e-05
NM_138896|0|Pja2|-	-0.441535	1.06826e-05	4.74635e-05
NM_001108518|0|Naa40|-	0.447699	1.07238e-05	4.75946e-05
NM_133314|0|Steap3|-	-0.500259	1.07218e-05	4.75946e-05
NM_001173432|0|Atp13a2|+	-0.47245	1.07719e-05	4.77819e-05
NM_001008855|0|RT1-N3|+	-0.47214	1.08811e-05	4.82138e-05
NM_001014040|0|Tars2|-	0.461232	1.08762e-05	4.82138e-05
NM_001012238|0|Fam20c|-	-0.457644	1.08913e-05	4.82328e-05
NM_001109137|0|Tulp4|+	0.448019	1.10294e-05	4.8818e-05
NM_001191911|0|Zfp251|-	0.527968	1.1087e-05	4.90464e-05
NM_022683|0|Cul5|-	0.47415	1.1106e-05	4.91037e-05
NM_022684|0|Bid|-	0.478578	1.118e-05	4.94042e-05
NM_001012120|0|Naga|-	-0.471612	1.12408e-05	4.96456e-05
NM_001107343|0|Kdm1b|-	0.471073	1.13492e-05	5.00976e-05
NM_001004233|0|Mkrn1|-	0.548976	1.14896e-05	5.06896e-05
NM_017314|0|Ubc|+	-0.541894	1.153e-05	5.08405e-05
NM_001013905|0|Dpcd|+	0.575417	1.17442e-05	5.17568e-05
NM_001109664|0|RGD1307554|+	0.464917	1.17909e-05	5.19346e-05
NM_031706|0|Rps8|-	-0.696164	1.18121e-05	5.19999e-05
NM_053705|0|Trpm7|-	-0.439223	1.184e-05	5.20947e-05
NM_001044249|0|Antxr1|-	0.540756	1.19524e-05	5.25608e-05
NM_001008318|0|Ndufaf7|+	0.516565	1.1986e-05	5.26803e-05
NM_001305458|0|Thbs3|+	0.438708	1.21193e-05	5.32375e-05
NM_133307|0|Prkcd|-	-0.450988	1.21271e-05	5.3243e-05
NM_053652|0|Flt4|+	-0.566519	1.21428e-05	5.32833e-05
NM_001191883|0|Pcbp4|+	0.432428	1.23362e-05	5.41028e-05
NM_001012090|0|Zc3h8|-	-0.600628	1.23609e-05	5.41528e-05
NM_001107073|0|Sirt7|-	-0.518384	1.23567e-05	5.41528e-05
NM_001033693|0|Slc31a2|+	-0.639245	1.23775e-05	5.41965e-05
NM_001106978|0|Glis2|-	-0.444752	1.24083e-05	5.43021e-05
NM_001005536|0|Srfbp1|+	-0.505805	1.2481e-05	5.45617e-05
NM_001108294|0|Copz2|+	-0.592058	1.2475e-05	5.45617e-05
NM_001024345|0|Tpm2|-	-0.500578	1.25414e-05	5.47963e-05
NM_017078|0|Chrna5|+	-0.609677	1.25699e-05	5.48915e-05
NM_001270620|0|Ppm1b|+	0.461256	1.26559e-05	5.52377e-05
NM_031006|0|Adar|+	0.441132	1.26877e-05	5.53464e-05
NM_001107342|0|Phf2|+	0.434524	1.27566e-05	5.56175e-05
NM_001108575|0|Brd3|-	0.445226	1.27635e-05	5.56176e-05
NM_001134970|0|Sbf2|-	0.445581	1.29385e-05	5.635e-05
NM_022286|0|Vps33b|+	-0.605618	1.30214e-05	5.66808e-05
NM_171990|0|Bpnt1|+	-0.457642	1.30351e-05	5.67102e-05
NM_001135742|0|Irgq|+	0.447706	1.3406e-05	5.82618e-05
NM_012887|0|Tmpo|-	-0.429974	1.34009e-05	5.82618e-05
NM_001081958|0|Gnl3l|-	0.452959	1.34706e-05	5.85114e-05
NM_001107003|0|Rapgef6|+	0.467837	1.34806e-05	5.85235e-05
NM_012801|0|Pdgfa|+	-0.513022	1.35029e-05	5.85892e-05
NM_017283|0|Psma6|+	0.426541	1.36664e-05	5.92672e-05
NM_001109198|0|Rpl12|+	-0.564671	1.36741e-05	5.9269e-05
NM_001007801|0|Yipf3|-	-0.454358	1.39285e-05	6.03397e-05
NM_053709|0|Lmx1b|-	-0.524084	1.39484e-05	6.03939e-05
NM_001014153|0|Prmt7|+	0.4575	1.40929e-05	6.09869e-05
NM_001008369|0|Pitpnm1|+	-0.445833	1.41093e-05	6.09875e-05
NM_001106462|0|Lamtor5|+	0.486388	1.41143e-05	6.09875e-05
NM_024147|0|Evl|+	0.487834	1.41155e-05	6.09875e-05
NM_001354115|0|Myof|-	0.423512	1.43516e-05	6.1975e-05
NM_001003929|0|Cntfr|-	-0.618801	1.43714e-05	6.20276e-05
NM_012708|0|Psmb9|-	-0.456299	1.44091e-05	6.21572e-05
NM_001191635|0|Slc35g1|+	0.62906	1.45072e-05	6.25474e-05
NM_030836|0|Erap1|+	0.43249	1.45319e-05	6.26207e-05
NM_001191809|0|Ino80d|-	0.56441	1.48371e-05	6.39022e-05
NM_001007600|0|Rps4x|-	-0.827376	1.49109e-05	6.41863e-05
NM_001107581|0|Plxna3|-	-0.443864	1.49714e-05	6.44125e-05
NM_001007609|0|Mfap3|+	0.50385	1.50393e-05	6.46707e-05
NM_001004070|0|Egfl8|-	-0.862172	1.51327e-05	6.50378e-05
NM_001008882|0|Uhrf1|-	0.424102	1.51697e-05	6.51624e-05
NM_001014246|0|Fra10ac1|-	0.616808	1.51836e-05	6.51881e-05
NM_001108686|0|Fam76a|-	0.460885	1.52743e-05	6.55427e-05
NM_001106419|0|Rad1|+	-0.490728	1.52895e-05	6.55735e-05
NM_001013150|0|Map3k11|+	0.441554	1.5398e-05	6.6004e-05
NM_001105924|0|Zbed5|-	0.574	1.55132e-05	6.6463e-05
NM_182736|0|Ccdc50|-	0.511242	1.56562e-05	6.70405e-05
NM_001109340|0|Nudt17|-	-0.775647	1.58542e-05	6.78527e-05
NM_001024974|0|Carnmt1|-	0.561801	1.59526e-05	6.82378e-05
NM_153628|0|Sec11c|+	-0.518817	1.61156e-05	6.88988e-05
NM_001126080|0|Ufm1|-	0.474518	1.62314e-05	6.93579e-05
NM_012865|0|Nfya|+	0.469661	1.64318e-05	7.01773e-05
NM_001033065|0|Golga5|+	0.551108	1.6652e-05	7.10675e-05
NM_001271249|0|Nemp1|+	-0.550519	1.66656e-05	7.10675e-05
NM_031524|0|Pdgfb|-	0.455174	1.66664e-05	7.10675e-05
NM_001114656|0|Jmjd7|+	-0.585443	1.67989e-05	7.15949e-05
NM_001108583|0|Bbs5|+	0.789833	1.69575e-05	7.22334e-05
NM_001106741|0|Churc1|+	0.665459	1.74087e-05	7.41164e-05
NM_001012203|0|Klhdc3|+	0.428814	1.74754e-05	7.43442e-05
NM_001106166|0|Tk2|+	-0.521959	1.74804e-05	7.43442e-05
NM_001107754|0|Traf6|+	0.521038	1.75306e-05	7.44799e-05
NM_001129881|0|Mphosph6|-	0.483972	1.753e-05	7.44799e-05
NM_001007744|0|Tor2a|+	-0.446916	1.7585e-05	7.46334e-05
NM_021752|0|Birc2|-	-0.460331	1.75849e-05	7.46334e-05
NM_001009430|0|Ikbip|+	-0.464677	1.75956e-05	7.46394e-05
NM_001100558|0|Tiam1|-	0.45452	1.76432e-05	7.48023e-05
NM_001024310|0|Arl6ip6|+	-0.447853	1.77186e-05	7.50832e-05
NM_001005872|0|Kat5|-	0.440471	1.77979e-05	7.53406e-05
NM_012945|0|Hbegf|-	-0.445253	1.77964e-05	7.53406e-05
NM_001002831|0|Rpp21|+	-0.483784	1.78284e-05	7.54307e-05
NM_181550|0|Sqstm1|-	-0.439576	1.7839e-05	7.54363e-05
NM_001013996|0|Slc25a37|-	-0.551404	1.79816e-05	7.6e-05
NM_001106735|0|Klhl28|-	0.519666	1.8005e-05	7.60201e-05
NM_001170594|0|Knl1|+	-0.468141	1.7996e-05	7.60201e-05
NM_001108994|0|Fam76b|+	-0.456504	1.82853e-05	7.71636e-05
NM_001100716|0|Sos1|-	0.435353	1.83023e-05	7.71953e-05
NM_001033887|0|Prrc1|+	0.45581	1.83756e-05	7.74245e-05
NM_001106639|0|Otud6b|-	0.4608	1.83738e-05	7.74245e-05
NM_001271139|0|Gars|+	-0.418078	1.84748e-05	7.7802e-05
NM_001106300|0|Ate1|-	0.498938	1.85371e-05	7.79004e-05
NM_001107454|0|Nkd2|+	-0.497693	1.85283e-05	7.79004e-05
NM_001107674|0|Naa15|+	0.420682	1.85459e-05	7.79004e-05
NM_001108944|0|Rab33b|+	0.488307	1.85312e-05	7.79004e-05
NM_033299|0|Pld2|+	-0.467955	1.85243e-05	7.79004e-05
NM_001002278|0|Pofut1|+	0.476577	1.88237e-05	7.90266e-05
NM_001107482|0|Ppp1r37|-	-0.460142	1.8855e-05	7.91173e-05
NM_001106106|0|Eef1e1|+	0.431199	1.88704e-05	7.91413e-05
NM_013067|0|Rpn1|+	-0.41711	1.88859e-05	7.91654e-05
NM_001082580|0|Nit1|-	-0.47535	1.90033e-05	7.96165e-05
NM_019239|0|Mgat3|+	0.477796	1.90584e-05	7.98062e-05
NM_001080148|0|Dhcr24|+	0.433904	1.93214e-05	8.08663e-05
NM_001013222|0|Rnd1|-	0.43501	1.93563e-05	8.09708e-05
NM_001106397|0|Mical1|+	-0.457484	1.98325e-05	8.29201e-05
NM_032613|0|Lasp1|+	0.414986	1.99849e-05	8.35147e-05
NM_001005561|0|Vrk3|+	-0.506098	2.01785e-05	8.42805e-05
NM_001170435|0|Anapc15|+	0.458804	2.03107e-05	8.47892e-05
NM_001006994|0|Gpr180|+	-0.54862	2.04211e-05	8.51628e-05
NM_001109053|0|Dtx3l|+	0.499768	2.04163e-05	8.51628e-05
NM_001127546|0|Kdelr3|+	-0.426486	2.04934e-05	8.54207e-05
NM_001108068|0|Sbno2|+	-0.426501	2.09229e-05	8.71661e-05
NM_001112737|0|Limd1|+	0.438501	2.09768e-05	8.73015e-05
NM_021766|0|Pgrmc1|+	-0.417508	2.09765e-05	8.73015e-05
NM_001008355|0|Emc3|-	-0.431035	2.10306e-05	8.7481e-05
NM_001013887|0|Dnajc18|-	0.478116	2.10523e-05	8.75267e-05
NM_001191930|0|Uap1|-	-0.545061	2.13564e-05	8.87455e-05
NM_001107360|0|Dip2c|+	0.464671	2.14023e-05	8.88908e-05
NM_001134612|0|Slf2|+	0.433422	2.16857e-05	9.00223e-05
NM_001008308|0|Zup1|-	-0.497874	2.17547e-05	9.02284e-05
NM_001108821|0|Abcd1|-	-0.496343	2.17575e-05	9.02284e-05
NM_031094|0|Rbl2|-	0.516214	2.17855e-05	9.02984e-05
NM_001107027|0|Psmd11|+	0.424054	2.21716e-05	9.18523e-05
NM_001106391|0|Rpf2|-	-0.459096	2.22222e-05	9.2015e-05
NM_001134361|0|Med1|-	0.41946	2.22372e-05	9.20305e-05
NM_001014192|0|Tmem39b|-	-0.498927	2.32511e-05	9.61777e-05
NM_001173430|0|Bcas3|+	0.533272	2.35096e-05	9.71975e-05
NM_001100559|0|Rwdd2b|-	0.504332	2.36899e-05	9.78936e-05
NM_001191864|0|Cspp1|-	-0.466696	2.39398e-05	9.88759e-05
NM_001100852|0|Zfp746|-	-0.433633	2.42827e-05	0.000100241
NM_001107440|0|Vps9d1|-	-0.474419	2.43389e-05	0.000100422
NM_001108679|0|Eva1b|+	-0.490751	2.4429e-05	0.000100744
NM_001044288|0|Kti12|+	0.729413	2.45491e-05	0.000101187
NM_013176|0|Tcf12|-	0.448613	2.46181e-05	0.000101421
NM_001008774|0|Tmem170b|-	0.940701	2.50857e-05	0.000103295
NM_001134715|0|Slc44a2|+	-0.438101	2.53413e-05	0.000104295
NM_001013107|0|Dazap2|+	0.414655	2.53857e-05	0.000104372
NM_022690|0|Ube2g1|+	0.439438	2.53767e-05	0.000104372
NM_022277|0|Casp8|+	-0.476902	2.55622e-05	0.000105045
NM_001109047|0|Coa3|-	-0.46543	2.55937e-05	0.000105121
NM_012582|0|Hp|+	-0.782865	2.56731e-05	0.000105394
NM_001191730|0|Shroom4|-	0.495958	2.57134e-05	0.000105506
NM_001106556|0|Paxx|-	-0.679533	2.57584e-05	0.000105638
NM_001108699|0|Pusl1|-	-0.507771	2.60031e-05	0.000106588
NM_053862|0|Lgals8|-	0.511894	2.60211e-05	0.000106608
NM_212505|0|Ier3|-	-0.415787	2.62602e-05	0.00010748
NR_110713|0|LOC102549726|-	0.591231	2.626e-05	0.00010748
NM_001005555|0|Ptbp2|-	0.479336	2.65382e-05	0.000108509
NM_001047847|0|Wdr83|-	-0.520279	2.6532e-05	0.000108509
NM_001025130|0|Bag4|+	0.486686	2.65711e-05	0.000108588
NM_053410|0|Gnpat|+	0.464713	2.70149e-05	0.000110292
NM_206849|0|Rxrb|+	0.466685	2.70073e-05	0.000110292
NM_001012358|0|Tmem41b|-	-0.442884	2.71542e-05	0.000110805
NM_001009602|0|Actr10|+	0.442439	2.74488e-05	0.000111839
[truncated: 6,154 more rows]

## Sheet: TFAM-KO vs TFAM-CK
GID	logFC	PValue	FDR
NM_012567|0|Gja1|+	-6.48707	0	0
NM_001104633|0|Sema3d|-	-8.9421	3.64058e-278	1.47662e-274
NM_001109093|0|Grb10|-	-9.22632	8.08906e-269	2.18728e-265
NR_046237|0|Rn18s|+	-3.58963	7.22365e-263	1.46496e-259
NM_012561|0|Fst|-	-5.67019	8.32397e-248	1.35048e-244
NM_031658|0|Msln|-	-5.82778	1.61211e-246	2.17957e-243
NM_001191671|0|Edem3|+	3.40431	1.27214e-208	1.47422e-205
NM_053304|0|Col1a1|+	-2.38674	2.46401e-131	2.49851e-128
NM_153473|0|Myo7a|-	-4.38636	1.86282e-116	1.67902e-113
NM_001108854|0|Ikbke|-	-3.71897	6.86881e-111	5.57198e-108
NM_001025667|0|Rnf2|-	2.23094	2.28312e-109	1.6837e-106
NM_001008306|0|Calhm2|-	-2.93718	8.10026e-95	5.47578e-92
NM_001047085|0|Ivns1abp|+	2.00969	2.23403e-94	1.39403e-91
NM_001109317|0|Tmem47|+	2.45668	1.33768e-90	7.75089e-88
NM_013220|0|Ankrd1|-	2.00162	1.36861e-88	7.40147e-86
NM_022959|0|Rassf9|+	-5.12054	2.05437e-82	1.04157e-79
NM_021583|0|Ptges|-	-3.82261	6.5115e-82	3.10713e-79
NM_001108398|0|Hapln4|-	-2.1797	1.18076e-78	5.32129e-76
NM_001271205|0|Sox4|+	1.87117	4.99402e-78	2.13218e-75
NM_017030|0|Pccb|-	-3.67041	1.60404e-73	6.50598e-71
NM_032061|0|Cntnap1|+	-2.41613	1.44515e-65	5.58241e-63
NM_177927|0|Serpinf1|-	-3.28412	2.37342e-64	8.75146e-62
NM_031825|0|Fbn1|-	-1.92793	3.14211e-63	1.10821e-60
NM_024159|0|Dab2|+	-1.7971	5.08861e-60	1.71995e-57
NM_030997|0|Vgf|-	3.02077	1.54874e-59	5.02535e-57
NM_019226|0|Dync1h1|+	1.58885	2.51339e-59	7.84178e-57
NM_001012029|0|Mnda|-	-2.98213	3.08302e-59	9.26276e-57
NM_031521|0|Ncam1|-	1.89838	5.9911e-59	1.73571e-56
NR_126581|0|Lnc215|+	-1.60483	8.40005e-59	2.3497e-56
NM_001012078|0|Sema4a|-	1.78934	2.62862e-58	7.10778e-56
NM_001013871|0|Tmem183a|-	1.60987	4.75394e-57	1.244e-54
NM_001004242|0|Arhgap8|-	-6.1497	7.26042e-56	1.84052e-53
NM_001025046|0|Fam131b|-	-1.83456	1.82566e-55	4.48779e-53
NM_022211|0|Fgf5|-	2.16647	3.27124e-55	7.80479e-53
NM_001012345|0|Dgat2|-	-1.75156	1.98253e-53	4.59495e-51
NM_001009639|0|Tppp3|-	-5.81283	2.07401e-53	4.67345e-51
NM_001270634|0|Bdnf|+	-2.13604	2.49615e-53	5.47263e-51
NM_001108815|0|Tspan7|-	-2.52713	1.11372e-51	2.3775e-49
NM_013079|0|Asns|-	-2.36636	1.20954e-51	2.51585e-49
NM_130407|0|Ugt1a7c|+	-1.83552	3.15581e-51	6.39998e-49
NM_001134557|0|Qpct|+	-2.93501	6.01702e-51	1.19049e-48
NM_001107183|0|Trove2|-	1.73545	8.59459e-51	1.65998e-48
NM_001108531|0|Bicc1|+	1.48536	2.09963e-49	3.96097e-47
NM_012827|0|Bmp4|-	-1.72483	2.75654e-49	5.08206e-47
NM_022266|0|Ctgf|-	-1.42492	2.7219e-47	4.90667e-45
NM_053997|0|Kcnc3|+	-1.93665	3.30177e-47	5.8226e-45
NM_001034009|0|Mcam|+	-1.4283	3.53371e-47	6.09903e-45
NM_017123|0|Areg|-	-1.80817	7.65246e-47	1.29327e-44
NM_031667|0|Syt11|-	1.89668	1.95258e-46	3.23252e-44
NM_001191104|0|Tmem223|+	-1.67343	2.08586e-45	3.38411e-43
NM_001126291|0|Flrt3|-	-2.38956	7.26996e-45	1.15635e-42
NM_001106710|0|Emilin1|-	1.31844	2.44992e-44	3.82187e-42
NM_057107|0|Acsl3|+	-1.47263	1.27685e-43	1.9543e-41
NM_012987|0|Nes|+	-1.38061	2.33266e-43	3.50417e-41
NM_020074|0|Srgn|-	-2.68625	3.51305e-43	5.18144e-41
NM_022005|0|Fxyd6|+	2.25519	6.1657e-43	8.93146e-41
NR_077057|0|Prrt2|-	-2.26632	8.93759e-43	1.27196e-40
NM_053881|0|Ptprn|-	-2.85811	9.44906e-43	1.32157e-40
NM_001108870|0|Scara3|-	-1.58282	1.5165e-42	2.08505e-40
NM_012934|0|Dpysl3|-	1.40105	1.77649e-42	2.40181e-40
NM_001004069|0|Sapcd1|-	-2.1255	2.76568e-42	3.6779e-40
NM_001271317|0|Eya4|+	-2.44647	2.85386e-42	3.73396e-40
NM_001025721|0|Colec12|+	3.34006	1.96805e-41	2.5341e-39
NM_001047842|0|Shmt1|-	-4.32018	3.11313e-41	3.9459e-39
NM_001105668|0|Mdfic|+	-2.74941	6.24056e-41	7.78822e-39
NM_001033882|0|Cxcl12|+	1.38817	1.24969e-40	1.53599e-38
NM_001105960|0|Swt1|-	1.45881	1.5572e-40	1.88538e-38
NM_053323|0|Degs1|-	-1.32955	7.77076e-40	9.27005e-38
NM_001037192|0|Trmt1l|+	1.54491	1.36485e-39	1.60459e-37
NM_001106774|0|Nuak1|+	1.36142	1.10601e-38	1.2817e-36
NM_001033701|0|Zeb2|-	1.89596	3.21506e-38	3.67332e-36
NM_001100723|0|Adpgk|+	-1.42145	1.31642e-37	1.48317e-35
NM_001107208|0|Sept11|-	1.2339	3.02228e-37	3.35845e-35
NM_057100|0|Gas6|-	-1.29071	3.2298e-37	3.54056e-35
NM_001012125|0|Loxl1|-	-2.16254	5.26385e-37	5.69337e-35
NM_001107288|0|Flnb|-	1.25739	5.64173e-37	6.02181e-35
NM_001107181|0|Pkp1|-	1.2092	2.1522e-36	2.26736e-34
NM_001291383|0|LOC100361083|-	1.29623	6.24322e-36	6.49295e-34
NM_153821|0|Prrx1|-	-5.99529	1.59711e-35	1.63997e-33
NM_001191110|0|Celsr2|-	1.26545	1.65814e-35	1.68135e-33
NM_001006955|0|Cldnd1|-	-1.19087	2.39148e-35	2.39502e-33
NM_001173339|0|Sh3bgrl|+	1.19406	2.61388e-35	2.58583e-33
NM_001108901|0|Samd5|-	2.27786	3.85519e-35	3.76787e-33
NM_001105732|0|Sec23a|-	1.26705	5.10195e-35	4.92703e-33
NM_030827|0|Lrp2|-	-1.43768	1.00408e-34	9.58247e-33
NM_173120|0|Selenos|+	-1.25769	4.23161e-34	3.99149e-32
NM_080401|0|Wnt11|+	-1.65776	6.67439e-34	6.2233e-32
NM_001139507|0|Hcfc1|+	1.21855	7.87035e-34	7.25503e-32
NM_172021|0|Tbkbp1|-	-2.32975	1.22581e-33	1.11728e-31
NM_001137633|0|Tnfaip2|+	1.19437	1.9466e-33	1.75454e-31
NM_012762|0|Casp1|+	-2.37254	2.86139e-33	2.55073e-31
NM_012532|0|Cp|+	1.27082	2.93784e-33	2.59041e-31
NM_001107339|0|Ror2|+	1.94169	3.01459e-33	2.6295e-31
NM_053736|0|Casp4|+	-2.37458	3.21594e-33	2.77529e-31
NM_001126274|0|Tmem129|+	-1.38051	5.39998e-33	4.61101e-31
NM_031507|0|Egfr|+	1.24271	7.13019e-33	6.02501e-31
NM_001017456|0|Klhdc10|+	1.576	8.09263e-33	6.76777e-31
NM_001025412|0|Ccnq|-	-8.3484	1.03269e-32	8.54818e-31
NM_001004215|0|Ppic|-	-1.21908	1.17207e-32	9.60383e-31
NM_001013975|0|Notum|-	-2.19055	1.51702e-32	1.2306e-30
NM_022178|0|Myo5a|+	1.38056	2.32843e-32	1.87012e-30
NM_001109320|0|Amer1|-	1.71081	3.03231e-32	2.41158e-30
NM_212508|0|Nrm|-	-1.43897	4.67798e-32	3.68425e-30
NM_001030026|0|Ifi30|+	-1.35474	5.26267e-32	4.10489e-30
NM_001100869|0|Cfap157|-	-1.51928	1.2975e-31	1.00241e-29
NM_001108071|0|Adamtsl5|+	-1.47249	1.62435e-31	1.24308e-29
NM_053647|0|Cxcl2|-	1.35003	1.93814e-31	1.46936e-29
NM_031609|0|Nbl1|-	-1.52054	1.9886e-31	1.49366e-29
NM_001106430|0|Mgst2|+	-3.53588	2.0977e-31	1.56115e-29
NM_001044294|0|Gabarapl1|+	1.25474	2.13406e-31	1.57378e-29
NM_001013940|0|Dync2li1|+	2.71426	1.9748e-30	1.44321e-28
NM_199101|0|Plekha4|+	-2.33364	4.53266e-30	3.28294e-28
NM_013107|0|Bmp6|-	1.23024	5.66645e-30	4.06781e-28
NM_001191618|0|Tspyl2|-	-1.32999	7.70071e-30	5.43201e-28
NM_017274|0|Gpam|-	1.50137	7.67831e-30	5.43201e-28
NM_001109502|0|LOC688459|+	-1.91901	9.45533e-30	6.61221e-28
NR_131776|0|Ahr|-	-1.16985	1.08363e-29	7.51317e-28
NM_212522|0|Sptb|-	1.59272	1.33803e-29	9.1984e-28
NM_181475|0|Cd2ap|+	1.22013	1.36763e-29	9.32286e-28
NM_001108720|0|Btbd7|-	1.35568	1.59044e-29	1.07514e-27
NM_001100885|0|Myl9|+	-2.7483	1.91539e-29	1.2841e-27
NM_001191821|0|Frmd4a|-	1.29753	7.66734e-29	5.09815e-27
NM_001006969|0|Irf3|+	-1.09082	1.26046e-28	8.31288e-27
NM_022196|0|Lif|+	1.13811	1.27169e-28	8.31935e-27
NM_138858|0|Slc9a5|+	-1.28645	1.30822e-28	8.48982e-27
NM_001037193|0|Acd|-	-1.2451	1.8222e-28	1.17315e-26
NM_177421|0|Slc22a17|-	-1.34397	2.3934e-28	1.52876e-26
NM_139089|0|Cxcl10|+	-1.34354	2.66125e-28	1.68657e-26
NM_001013243|0|Slc30a3|+	-1.33521	2.77615e-28	1.74574e-26
NM_053719|0|Emb|+	-1.15175	3.15436e-28	1.96832e-26
NM_023991|0|Prkaa2|-	2.55689	7.25951e-28	4.49535e-26
NM_001105976|0|Cox20|+	-1.27297	8.0673e-28	4.95772e-26
NM_001109979|0|Rab1b|-	1.10541	8.61172e-28	5.2525e-26
NM_001012121|0|Prr5|+	-1.86475	9.49613e-28	5.7487e-26
NM_001107606|0|Sh3pxd2a|-	1.13357	1.01869e-27	6.12122e-26
NM_207606|0|Kirrel1|-	1.17361	1.38542e-27	8.26364e-26
NM_053326|0|Pdlim5|-	1.19939	1.52624e-27	9.0371e-26
NM_053687|0|Slfn4|+	-1.33871	2.0915e-27	1.22944e-25
NM_001013864|0|Lpp|-	1.65395	2.4153e-27	1.40956e-25
NM_031812|0|Cd164|+	-1.03045	3.0794e-27	1.78429e-25
NM_139101|0|Alg10|+	1.27991	4.91992e-27	2.83053e-25
NM_001107155|0|Tmem119|+	-1.51137	8.43743e-27	4.82003e-25
NM_207587|0|Adipor1|+	1.02429	9.70753e-27	5.50682e-25
NM_001008385|0|Pmaip1|+	1.48346	1.2071e-26	6.8e-25
NM_001009689|0|Cdc42ep2|-	1.19717	2.30454e-26	1.28927e-24
NM_021760|0|Col5a3|-	-1.40379	2.37058e-26	1.31713e-24
NM_139115|0|Coro6|-	-1.82774	3.93144e-26	2.16951e-24
NM_012752|0|Cd24|+	2.61715	4.42984e-26	2.42803e-24
NM_199394|0|Entpd5|-	1.90192	5.10306e-26	2.77826e-24
NM_031036|0|Gnaq|+	1.40082	5.86192e-26	3.17013e-24
NM_001005906|0|Chpf|-	-1.25621	7.46884e-26	4.0124e-24
NM_001135007|0|Nrbp2|-	-1.24829	9.40809e-26	5.02095e-24
NM_001106578|0|Sema3c|-	-0.998139	1.35855e-25	7.20298e-24
NM_001106747|0|Nek9|-	1.06957	1.69196e-25	8.91246e-24
NM_181086|0|Tnfrsf12a|-	-0.996823	1.7075e-25	8.93629e-24
NM_133580|0|Rab26|-	-1.49481	1.9562e-25	1.01723e-23
NM_001107954|0|Reck|+	-1.31661	2.18412e-25	1.12851e-23
NM_001107826|0|Dolk|-	-1.13902	2.98466e-25	1.53238e-23
NM_001007667|0|Sat1|+	1.13918	3.45072e-25	1.76052e-23
NM_001108902|0|Rab32|-	0.985805	4.23278e-25	2.14602e-23
NM_031566|0|Nfib|-	1.375	4.5837e-25	2.3095e-23
NM_001191810|0|Tns1|-	1.03175	5.74261e-25	2.87556e-23
NM_031755|0|Ceacam1|-	-1.48796	6.22621e-25	3.09859e-23
NM_001108955|0|Fjx1|-	-2.40977	6.41144e-25	3.17132e-23
NM_001009413|0|Krcc1|+	-1.19688	7.49908e-25	3.68682e-23
NM_030996|0|Sigmar1|-	-1.02381	9.73371e-25	4.75662e-23
NM_017259|0|Btg2|-	1.05128	9.8577e-25	4.78836e-23
NM_030857|0|Lyn|+	-1.40413	1.26264e-24	6.09676e-23
NM_001169103|0|Crim1|+	0.970928	3.08245e-24	1.47958e-22
NM_012760|0|Plagl1|+	-1.29174	3.37368e-24	1.60984e-22
NM_012620|0|Serpine1|+	1.50839	3.49295e-24	1.65701e-22
NM_017232|0|Ptgs2|+	1.15097	4.30121e-24	2.02351e-22
NM_031838|0|Rps2|+	1.30251	4.31541e-24	2.02351e-22
NM_012927|0|Cdh6|-	1.26742	4.77169e-24	2.2246e-22
NM_053573|0|Olfm1|+	-1.91987	5.1992e-24	2.41005e-22
NM_001105838|0|Klhl11|-	1.15494	5.8995e-24	2.71913e-22
NM_001191772|0|Trip11|-	1.13963	6.30381e-24	2.88907e-22
NM_030828|0|Gpc1|+	-1.00594	8.28565e-24	3.77602e-22
NM_031973|0|Dpp7|-	-1.04198	9.11103e-24	4.12898e-22
NR_132640|0|LOC100911717|-	1.22776	1.08229e-23	4.87753e-22
NM_001039196|0|Slc39a13|-	-1.02556	1.27443e-23	5.7117e-22
NM_001012172|0|Rfx3|-	1.59624	1.30745e-23	5.82751e-22
NR_002704|0|Gas5|+	-1.1777	1.38224e-23	6.12718e-22
NM_012610|0|Ngfr|-	-1.25686	1.39858e-23	6.16592e-22
NM_182951|0|Serinc1|-	-0.961474	1.51733e-23	6.6533e-22
NM_001127547|0|Fbln1|+	-1.06339	1.66301e-23	7.25287e-22
NM_022297|0|Ddah1|+	0.980829	1.70026e-23	7.37566e-22
NM_017075|0|Acat1|-	-1.03065	1.90148e-23	8.20467e-22
NM_001011970|0|Tm7sf3|-	-1.1395	2.05818e-23	8.83384e-22
NM_001106629|0|Steap1|+	-1.25606	2.21855e-23	9.47206e-22
NM_001106250|0|Siglec10|-	-2.22637	2.27064e-23	9.64369e-22
NM_001108038|0|Zfyve26|-	1.1922	2.32202e-23	9.81053e-22
NM_001009683|0|Tor3a|-	-1.25026	2.56867e-23	1.07964e-21
NM_001014160|0|Gramd1a|-	-1.0531	2.7233e-23	1.13873e-21
NM_001122782|0|Mapk1ip1|-	-1.54218	2.79619e-23	1.16322e-21
NM_001013983|0|Mlec|+	1.01943	3.32945e-23	1.37798e-21
NM_001009965|0|Tsku|-	-1.09856	3.43024e-23	1.41249e-21
NM_001009405|0|Arhgap29|+	1.03155	3.81554e-23	1.56322e-21
NR_130116|0|Ftx|-	-1.34035	4.03904e-23	1.64647e-21
NR_132635|0|LOC100911498|-	-0.92061	4.95901e-23	2.01138e-21
NM_012733|0|Rbp1|+	1.81701	5.51364e-23	2.22521e-21
NM_022500|0|Ftl1|-	1.01715	6.0359e-23	2.42392e-21
NM_001107405|0|Mib1|+	1.20652	6.36951e-23	2.54529e-21
NM_001105981|0|Cnih4|+	-1.04488	7.0924e-23	2.82027e-21
NM_013113|0|Atp1b1|-	-0.977424	9.2165e-23	3.64704e-21
NM_022268|0|Pygl|-	1.85729	1.19634e-22	4.71103e-21
NM_001105841|0|Cavin1|-	0.962164	1.22505e-22	4.80077e-21
NM_133395|0|Serinc5|+	-1.01093	1.49158e-22	5.81715e-21
NM_017076|0|PVR|-	-0.962227	1.51903e-22	5.89585e-21
NM_001034929|0|Slc39a9|+	1.34919	1.75072e-22	6.76277e-21
NM_001106127|0|Prtfdc1|-	-1.39859	1.88633e-22	7.25209e-21
NM_022208|0|Gtf2a1|-	1.60811	2.27497e-22	8.70498e-21
NM_001108357|0|Mob1b|-	1.12395	2.59954e-22	9.90022e-21
NM_001017377|0|Paqr4|-	-1.19461	2.9476e-22	1.11733e-20
NM_001135921|0|Rnf43|+	1.72839	3.35403e-22	1.26549e-20
NM_019349|0|Slk|+	0.96642	3.99869e-22	1.50173e-20
NM_001108977|0|Epha2|+	-0.97659	6.21654e-22	2.3239e-20
NM_001007732|0|Serpinb9|-	0.93565	6.95636e-22	2.58853e-20
NM_001034083|0|Snn|-	0.983932	7.63035e-22	2.82636e-20
NM_001271439|0|Phf20l1|+	-1.1296	7.67186e-22	2.82883e-20
NM_001008284|0|Crkl|-	1.34201	1.06926e-21	3.92483e-20
NM_001007728|0|Mpzl1|-	-1.00042	1.18896e-21	4.34451e-20
NM_001012127|0|Mapkapk3|-	-1.75523	1.294e-21	4.70716e-20
NM_001105819|0|Rhbdl3|+	-1.21457	2.0589e-21	7.45314e-20
NM_080900|0|Afap1|-	1.07679	2.06725e-21	7.45314e-20
NM_024400|0|Adamts1|-	1.03013	2.21045e-21	7.93413e-20
NM_183332|0|Myadm|-	-0.895177	2.65091e-21	9.47319e-20
NM_001270689|0|Fxyd5|-	-1.18504	3.0949e-21	1.10113e-19
NM_019175|0|Klk6|+	-2.2508	3.15417e-21	1.11732e-19
NM_001039197|0|Tor1b|+	-0.959153	3.6291e-21	1.27997e-19
NM_138899|0|Cdipt|+	-0.923631	4.52714e-21	1.58979e-19
NM_001105990|0|Kif21b|+	1.06443	4.99394e-21	1.74616e-19
NM_001134643|0|Kcnq5|-	1.26927	5.01956e-21	1.74758e-19
NM_021843|0|Kitlg|+	1.04875	5.76228e-21	1.99759e-19
NM_053489|0|Col18a1|+	1.01509	5.80605e-21	2.0042e-19
NM_001002289|0|Fut8|+	1.17876	6.01053e-21	2.06599e-19
NM_012505|0|Atp1a2|-	-0.968486	6.39654e-21	2.1894e-19
NM_012761|0|Sp4|-	1.73242	6.76658e-21	2.30633e-19
NM_001105797|0|Slc16a11|+	-1.63426	6.91924e-21	2.34849e-19
NM_012819|0|Acadl|-	-1.13061	7.58941e-21	2.56522e-19
NM_012913|0|Atp1b3|-	-0.956726	7.95006e-21	2.67597e-19
NM_001008722|0|Irf8|+	1.66975	8.27367e-21	2.77339e-19
NM_019148|0|Strn|-	0.993586	8.40167e-21	2.80471e-19
NM_001109536|0|Ptx3|+	0.932982	8.75364e-21	2.91023e-19
NM_001013034|0|Glrx2|+	1.11533	8.91573e-21	2.95202e-19
NM_001007721|0|Emp2|+	-1.02961	1.27885e-20	4.21709e-19
NM_017211|0|Glg1|+	0.892279	1.3052e-20	4.28657e-19
NM_001192010|0|Lypd5|+	7.67658	1.40748e-20	4.60381e-19
NM_080690|0|Caskin1|+	-1.20691	1.53539e-20	5.00205e-19
NM_001039609|0|Fnbp1l|-	1.13486	2.02407e-20	6.56772e-19
NM_001025683|0|RGD1311946|+	-0.994852	2.33868e-20	7.52832e-19
NM_001044232|0|Trmt10a|+	1.06854	2.33278e-20	7.52832e-19
NM_001191668|0|Tmem185b|+	-0.999829	2.53601e-20	8.13126e-19
NM_001113749|0|Hif1an|+	1.32495	2.7321e-20	8.72551e-19
NM_031345|0|Tsc22d3|-	1.01368	2.89336e-20	9.20429e-19
NM_001012134|0|B3gnt7|+	-1.36979	3.01908e-20	9.56672e-19
NM_022213|0|Pik3r3|+	1.34726	3.0587e-20	9.65455e-19
NM_133581|0|Wfdc1|+	-3.05042	3.09252e-20	9.72344e-19
NM_001005879|0|Gfpt1|+	1.04024	3.56697e-20	1.11719e-18
NM_134452|0|Col5a1|+	0.888777	3.67012e-20	1.14508e-18
NR_002703|0|Rpph1|-	-4.33844	4.27882e-20	1.32988e-18
NM_001047869|0|Arhgap5|+	0.9565	4.81196e-20	1.48987e-18
NM_001012213|0|Sfxn1|-	0.926374	5.01685e-20	1.54154e-18
NM_001107690|0|Fam189b|+	1.09782	5.011e-20	1.54154e-18
NM_001024769|0|Cdc73|-	1.05346	5.31746e-20	1.62775e-18
NM_080582|0|Abcb6|-	-1.17032	5.87469e-20	1.79156e-18
NM_001109411|0|Plpp5|-	-1.03698	6.8035e-20	2.06704e-18
NM_001106079|0|Atp13a1|-	-0.908559	6.86972e-20	2.07937e-18
NM_001008334|0|Tmem97|-	-0.919948	7.12479e-20	2.14856e-18
NM_001013982|0|Orai1|-	-1.16552	8.01562e-20	2.40825e-18
NM_080397|0|Chst10|-	-1.49268	8.4695e-20	2.53523e-18
NM_001035517|0|RGD1310127|-	-1.1223	9.38108e-20	2.79777e-18
NM_203410|0|Ifi27|+	0.93129	9.88478e-20	2.93719e-18
NM_012577|0|Gstp1|-	-0.873137	1.01881e-19	3.01628e-18
NM_001009536|0|Trim25|+	0.944414	1.10824e-19	3.2691e-18
NM_001271134|0|Fam168b|-	0.887311	1.13508e-19	3.33616e-18
NM_053346|0|Nrn1|-	-2.15317	1.3354e-19	3.91074e-18
NM_001013049|0|Smtn|-	0.943938	1.40095e-19	4.08797e-18
NM_212524|0|Abhd5|+	1.10932	1.52559e-19	4.43568e-18
NM_001108633|0|Reep1|+	-0.977113	1.6714e-19	4.8423e-18
NM_017152|0|Rps17|-	-1.01438	2.39684e-19	6.91928e-18
NM_032066|0|Hsd17b12|-	-0.920495	2.41433e-19	6.94504e-18
NM_001100645|0|Lrrcc1|-	-0.922878	2.65668e-19	7.61518e-18
NM_001014044|0|Tifa|+	0.976565	2.86304e-19	8.1778e-18
NM_001134542|0|Pcyox1l|-	-1.00432	3.1221e-19	8.88648e-18
NM_001191969|0|Fam126a|+	1.3809	3.13735e-19	8.89867e-18
NM_001034933|0|Arsa|-	-1.22388	3.20936e-19	9.0712e-18
NM_022193|0|Acaca|+	0.918547	3.31285e-19	9.33121e-18
NM_001011895|0|Trmt2a|-	-0.969033	3.33469e-19	9.3602e-18
NM_001109319|0|Gspt2|-	-1.28696	3.65257e-19	1.02171e-17
NM_019271|0|Hspa13|-	0.963263	3.72361e-19	1.038e-17
NM_001106452|0|Man1a2|-	0.943431	4.1435e-19	1.1511e-17
NM_017005|0|Fh|-	-0.921958	4.45327e-19	1.23293e-17
NM_001108555|0|Lrba|+	0.966747	5.00123e-19	1.37098e-17
NM_001126083|0|Cks2|-	0.983568	5.0026e-19	1.37098e-17
NM_001191794|0|Cln6|+	-1.18989	4.99438e-19	1.37098e-17
NM_001106446|0|Zbtb7b|-	1.10382	5.13622e-19	1.40286e-17
NM_012836|0|Cpd|+	0.926629	5.23949e-19	1.42627e-17
NM_001005384|0|Osmr|-	-0.934672	5.39866e-19	1.46468e-17
NM_139341|0|Slc15a3|+	-1.59475	5.58706e-19	1.51074e-17
NM_001024800|0|Tmx1|+	0.880533	5.78871e-19	1.56007e-17
NM_052803|0|Atp7a|+	1.02247	6.9119e-19	1.8566e-17
NM_019132|0|Gnas|+	0.876083	7.53097e-19	2.01621e-17
NM_053018|0|Cd9|-	-1.0642	7.77017e-19	2.07341e-17
NM_001109328|0|Rab7b|+	-1.7992	7.89561e-19	2.09997e-17
NM_001303616|0|Taf13|+	0.90764	8.09411e-19	2.14573e-17
NM_001127606|0|Tedc2|-	-1.05224	8.47211e-19	2.23862e-17
NM_031840|0|Fdps|-	0.859884	8.6443e-19	2.27671e-17
NM_017323|0|Nr2c2|+	1.20596	9.11468e-19	2.39282e-17
NM_017206|0|Slc6a6|-	1.02066	1.11855e-18	2.92699e-17
NM_001037974|0|Jph2|-	1.24261	1.24375e-18	3.24415e-17
NM_053407|0|Asah1|+	-0.89838	1.59204e-18	4.13929e-17
NM_013053|0|Ywhaq|-	0.830788	1.75925e-18	4.55943e-17
NM_001126272|0|Zfp692|+	-1.02177	1.77093e-18	4.57508e-17
NM_001191704|0|Fndc3b|-	0.954165	2.4819e-18	6.39147e-17
NM_001106401|0|Fam172a|+	1.00394	2.68925e-18	6.90354e-17
NM_017319|0|Pdia3|+	-0.814602	2.80175e-18	7.16965e-17
NM_022799|0|Nucks1|+	0.881687	2.93704e-18	7.46873e-17
NM_031136|0|Tmsb4x|+	0.821993	2.9321e-18	7.46873e-17
NM_053494|0|Slc2a8|-	-1.27192	2.95272e-18	7.48513e-17
NM_001108494|0|Fam168a|+	0.888382	3.14044e-18	7.93623e-17
NM_134410|0|Marc2|-	-1.14199	3.28262e-18	8.26975e-17
NM_031005|0|Actn1|-	0.824828	3.29591e-18	8.27753e-17
NM_001107067|0|Rhbdf2|-	-0.915923	3.70544e-18	9.27731e-17
NM_001271089|0|Slc3a2|-	-0.821037	4.37899e-18	1.093e-16
NM_212538|0|Phf1|+	-1.06779	4.88655e-18	1.21594e-16
NM_001014193|0|Rsrp1|+	-0.900053	5.55616e-18	1.37833e-16
NM_001191670|0|Zbtb41|+	1.19607	6.33262e-18	1.56616e-16
NM_001134425|0|Aig1|-	-1.12302	6.37575e-18	1.57204e-16
NM_057200|0|Kif1b|-	0.91269	6.82107e-18	1.67674e-16
NM_138856|0|Dnajc21|-	-0.990924	8.01532e-18	1.96436e-16
NM_173118|0|Npc2|-	0.841811	8.21843e-18	2.00807e-16
NM_001106998|0|Jade2|-	1.04888	8.2531e-18	2.01048e-16
NM_001191816|0|Fam120a|+	0.83816	9.35483e-18	2.27205e-16
NM_001134569|0|RGD1561157|+	-1.0758	1.00602e-17	2.43607e-16
NM_001191112|0|Ppp2r5c|+	0.909178	1.0711e-17	2.58594e-16
NM_001013072|0|Sfxn2|+	1.42129	1.08732e-17	2.61731e-16
NM_001271731|0|Xbp1|+	-0.86837	1.15377e-17	2.76906e-16
NM_001109434|0|Qsox2|-	-0.853838	1.15994e-17	2.77564e-16
NM_199100|0|Tor1aip2|+	-0.966468	1.21622e-17	2.90176e-16
NM_001313842|0|Mrpl17|-	-0.909781	1.24244e-17	2.95562e-16
NM_021859|0|Matk|-	-1.67381	1.24842e-17	2.96116e-16
NM_001039013|0|Tle2|-	-1.45169	1.40586e-17	3.31845e-16
NM_019254|0|Adam10|+	0.891029	1.40723e-17	3.31845e-16
NM_001009268|0|Actr2|-	0.822326	1.44001e-17	3.38589e-16
NM_001108377|0|Pck2|+	-0.952935	1.44734e-17	3.3933e-16
NM_176077|0|G6pc3|+	-0.869815	1.62811e-17	3.80611e-16
NM_031081|0|Pdpk1|-	1.18558	1.75144e-17	4.08266e-16
NM_012518|0|Calm3|-	0.840734	1.82956e-17	4.25256e-16
NM_001012011|0|Lig3|+	0.896967	1.83767e-17	4.2592e-16
NM_001107170|0|Tfcp2l1|+	0.923716	1.89931e-17	4.38952e-16
NM_057137|0|Ebp|+	-0.932731	1.9575e-17	4.51116e-16
NM_001106713|0|Klhl29|-	0.891468	1.98237e-17	4.55551e-16
NM_001107177|0|Kdm5b|+	0.846798	2.17951e-17	4.99439e-16
NM_053477|0|Mlycd|+	-1.38142	2.50579e-17	5.72592e-16
NM_053400|0|Tle3|+	0.982692	2.52448e-17	5.7524e-16
NM_001107712|0|Cttnbp2nl|-	0.876528	2.56546e-17	5.82941e-16
NM_017318|0|Ptk2b|-	1.15788	2.71152e-17	6.1441e-16
NM_181637|0|Pigu|-	-0.964017	2.76668e-17	6.25162e-16
NM_001034927|0|Sulf2|-	-0.932249	2.86514e-17	6.45612e-16
NM_053372|0|Slpi|-	-1.02186	2.91441e-17	6.54895e-16
NM_001107766|0|Ttbk2|-	1.21189	2.92861e-17	6.56268e-16
NM_001108681|0|Zmym6|+	-1.23149	2.94497e-17	6.58115e-16
NM_001106290|0|Rpl27a|+	0.834535	3.05652e-17	6.79302e-16
NM_001107738|0|Itprid2|+	-0.975697	3.05407e-17	6.79302e-16
NM_053986|0|Myo1b|+	1.23555	3.08128e-17	6.82934e-16
NM_138920|0|Zc3h14|+	0.932977	3.42128e-17	7.56223e-16
NM_001271167|0|Fnip2|-	1.24537	3.99081e-17	8.79714e-16
NM_031510|0|Idh1|-	0.976053	4.04324e-17	8.88856e-16
NM_001025733|0|Procr|+	-1.04677	4.12541e-17	9.04468e-16
NM_001108775|0|Rab6b|+	0.963803	4.19756e-17	9.17805e-16
NM_017000|0|Nqo1|+	-0.940327	4.70811e-17	1.02667e-15
NM_001191568|0|Pmf1|-	0.89886	5.11202e-17	1.11176e-15
NM_053406|0|Pomt1|+	-0.93382	5.4663e-17	1.18563e-15
NM_001012030|0|Zfp281|+	0.874925	5.61217e-17	1.21403e-15
NM_181473|0|Klhl24|-	1.22541	5.63738e-17	1.21623e-15
NM_001107586|0|Cstf2t|+	0.81013	5.70368e-17	1.22727e-15
NM_031148|0|Slc20a1|+	-0.838676	6.15184e-17	1.3202e-15
NM_001191085|0|Mical3|-	0.990931	6.20866e-17	1.32888e-15
NM_001108856|0|Vamp4|+	-1.06905	6.34793e-17	1.35512e-15
NM_175758|0|Slc1a5|+	-0.811867	6.40604e-17	1.36393e-15
NM_001013122|0|Kdelr2|-	-0.804582	6.63399e-17	1.40877e-15
NM_031567|0|Nfic|+	0.898897	6.67602e-17	1.41399e-15
NM_031576|0|Por|-	-0.832481	6.83437e-17	1.44376e-15
NM_138522|0|Cxcl3|-	1.1047	7.54031e-17	1.58875e-15
NM_031822|0|Ncoa2|+	1.25315	7.65085e-17	1.60787e-15
NM_001105751|0|Hivep1|-	0.932819	7.82752e-17	1.64075e-15
NM_001017503|0|Purb|-	0.853155	9.09076e-17	1.90062e-15
NM_001037790|0|Leng8|-	-0.800587	9.32368e-17	1.94431e-15
NM_001044275|0|Elovl1|+	-0.825353	9.51284e-17	1.97867e-15
NM_031819|0|Fat1|-	-0.789526	1.02186e-16	2.12004e-15
NM_001106412|0|Mrps30|-	-0.978389	1.03621e-16	2.14432e-15
NM_031346|0|Ptbp3|-	0.922948	1.06452e-16	2.1973e-15
NM_001039021|0|Zdhhc8|+	-0.916768	1.08452e-16	2.23289e-15
NM_001044272|0|Jagn1|+	-0.892627	1.19834e-16	2.46099e-15
NM_001106442|0|Ssr2|+	0.791412	1.22217e-16	2.5036e-15
NM_031788|0|Rest|-	0.893289	1.23604e-16	2.52563e-15
NM_001109558|0|Setd7|-	1.07183	1.37153e-16	2.79543e-15
NM_001106095|0|Lig4|+	-1.00947	1.46185e-16	2.97207e-15
NM_022265|0|Pdcd4|+	1.17138	1.4999e-16	3.0418e-15
NM_001107316|0|Mfhas1|-	1.07203	1.5103e-16	3.05525e-15
NM_001079939|0|Lmf2|-	-0.837197	1.55101e-16	3.12979e-15
NM_001004222|0|Arfip2|-	-0.874153	1.5894e-16	3.19931e-15
NM_001024975|0|Morn4|-	0.99762	1.63304e-16	3.27902e-15
NM_001006976|0|Tars|-	-0.80156	1.6915e-16	3.38802e-15
NM_001173527|0|Nsmce3|-	-1.01367	1.7204e-16	3.43741e-15
NM_001107337|0|Nsd1|-	0.843539	2.2808e-16	4.54592e-15
NM_173327|0|Taok1|+	0.891865	2.30184e-16	4.57661e-15
NM_001107206|0|Aff1|-	0.972507	2.35325e-16	4.65598e-15
NM_022175|0|Rhox5|+	0.929407	2.3494e-16	4.65598e-15
NM_001107940|0|Megf9|-	1.33711	2.40781e-16	4.75234e-15
NM_001007698|0|Golph3l|+	1.04278	2.50621e-16	4.93456e-15
NM_001008765|0|Igtp|+	-0.949458	2.51413e-16	4.93816e-15
NM_022296|0|Xylt2|-	-0.812004	2.80916e-16	5.50432e-15
NM_001003975|0|G4|+	-1.09965	2.87182e-16	5.61353e-15
NM_012548|0|Edn1|-	1.33454	2.98651e-16	5.82369e-15
NM_001106404|0|Slc30a5|-	-0.82256	3.05088e-16	5.93495e-15
NM_021851|0|Lin7c|+	0.883791	3.08559e-16	5.98811e-15
NM_001105739|0|Prrx2|+	-1.11755	3.15879e-16	6.11553e-15
NM_013159|0|Ide|-	0.797186	3.16839e-16	6.11952e-15
NM_001011907|0|Ndufs2|-	-0.823486	3.23903e-16	6.2411e-15
NM_153730|0|Klhl12|+	1.01633	3.36722e-16	6.47273e-15
NM_001108409|0|Fgd3|+	1.15707	3.44923e-16	6.6147e-15
NM_001134496|0|Tmem63a|+	-0.998623	3.57554e-16	6.84074e-15
NM_001025279|0|Reep4|+	-0.950258	3.70045e-16	7.06308e-15
NM_001012348|0|Pced1a|-	-0.98358	3.97605e-16	7.5713e-15
NM_031678|0|Per2|-	-1.01049	3.99063e-16	7.58126e-15
NM_013157|0|Ass1|-	0.907752	4.0223e-16	7.62358e-15
NM_022279|0|Mre11a|+	1.03359	4.05462e-16	7.66692e-15
NM_182843|0|Acbd3|+	-0.861744	4.38379e-16	8.27007e-15
NM_080771|0|Inhbb|-	1.39856	4.61852e-16	8.69268e-15
NM_001106203|0|Znhit6|+	0.843152	4.8472e-16	9.08458e-15
NM_053840|0|Ggt1|-	1.13109	4.84914e-16	9.08458e-15
NM_001107175|0|Ppp1r15b|+	-0.796231	5.08126e-16	9.49751e-15
NM_030869|0|Nrp2|+	0.950785	5.61244e-16	1.04662e-14
NM_153317|0|Rab8b|-	1.30035	6.0097e-16	1.11814e-14
NM_194461|0|Pigw|-	-0.980185	6.0587e-16	1.12467e-14
NM_001198584|0|Fam98c|-	-0.97412	6.50764e-16	1.20525e-14
NM_001013155|0|Shoc2|+	0.870847	7.02843e-16	1.29874e-14
NM_001108034|0|Mpp5|+	1.14529	7.77012e-16	1.43253e-14
NM_019131|0|Tpm1|-	0.75934	8.06859e-16	1.48418e-14
NM_013031|0|Slc18a2|+	-1.16383	8.28269e-16	1.52012e-14
NM_057202|0|Kif5b|+	0.787007	8.37324e-16	1.53327e-14
NM_001079895|0|Rbfox2|-	0.985102	8.49318e-16	1.55173e-14
NM_019264|0|Prkar2a|+	0.929745	9.57497e-16	1.74544e-14
NM_001106925|0|Dtymk|-	-0.912787	1.00492e-15	1.82779e-14
NM_001106753|0|Cpsf2|+	0.822674	1.01642e-15	1.84457e-14
NM_001106731|0|Brms1l|+	1.00747	1.03295e-15	1.87039e-14
NM_001108622|0|Hipk2|-	1.01246	1.03888e-15	1.87692e-14
NM_001106047|0|Loxl2|+	0.791722	1.12284e-15	2.02411e-14
NM_031786|0|Trim3|-	-0.901682	1.1512e-15	2.07063e-14
NM_001107180|0|Ipo9|-	0.76397	1.23507e-15	2.21168e-14
NM_053570|0|Cxadr|+	0.789779	1.2341e-15	2.21168e-14
NM_030847|0|Emp3|-	-0.756904	1.24088e-15	2.21718e-14
NM_001107624|0|Arid5b|+	0.956255	1.28746e-15	2.29536e-14
NM_182954|0|Ston1|+	0.859535	1.40462e-15	2.49875e-14
NM_001106913|0|Clk1|-	-0.808502	1.43389e-15	2.54524e-14
NM_001106849|0|Spsb4|-	1.22381	1.47345e-15	2.60974e-14
NM_001079899|0|Aup1|+	-0.879229	1.49128e-15	2.63557e-14
NM_012891|0|Acadvl|-	-0.89645	1.61241e-15	2.8427e-14
NM_013146|0|Cald1|+	0.748554	1.61549e-15	2.8427e-14
NM_001270972|0|Zfr|+	-0.765557	1.66241e-15	2.91893e-14
NM_001107689|0|Ash1l|+	0.789878	1.68703e-15	2.95577e-14
NM_001105720|0|Nfkbia|-	0.773392	1.80569e-15	3.15684e-14
NM_001024869|0|Wwtr1|-	1.02358	1.86904e-15	3.26057e-14
NM_001013200|0|Anp32e|+	0.753733	1.92492e-15	3.34419e-14
NM_053882|0|Ecm1|-	-1.0043	1.92522e-15	3.34419e-14
NM_134356|0|Ptprg|-	0.827799	2.00016e-15	3.46695e-14
NM_031723|0|Sec11a|-	-0.776024	2.16513e-15	3.74489e-14
NM_001009539|0|B4galt3|+	-0.823692	2.24203e-15	3.86965e-14
NM_001135866|0|Rft1|+	-1.10737	2.37096e-15	4.08348e-14
NM_001005383|0|Acy1|-	-0.880992	2.44496e-15	4.19313e-14
NM_032058|0|Eif2b2|+	0.87874	2.44378e-15	4.19313e-14
NM_012678|0|Tpm4|-	0.748286	2.46906e-15	4.22553e-14
NM_138890|0|Ehd3|+	0.970574	2.59096e-15	4.42482e-14
NM_001034128|0|Pald1|-	-0.90194	2.7909e-15	4.75102e-14
NM_001134883|0|Lrp12|-	-0.972938	2.79369e-15	4.75102e-14
NM_153308|0|Grina|+	-0.761486	2.90527e-15	4.93045e-14
NM_012512|0|B2m|+	-0.734406	3.01321e-15	5.10296e-14
NM_001014099|0|Paqr8|+	1.15514	3.25291e-15	5.49742e-14
NM_001107688|0|Ubqln4|+	0.779601	3.47243e-15	5.85621e-14
NM_001007747|0|Pomgnt1|+	-0.767256	3.95322e-15	6.65322e-14
NM_012935|0|Cryab|+	0.769902	4.60311e-15	7.72703e-14
NM_017049|0|Slc4a3|+	-1.08212	4.61031e-15	7.72703e-14
NM_001005530|0|Slc16a13|-	-1.01644	4.706e-15	7.87115e-14
NM_001109036|0|Ovca2|-	-0.958605	5.70291e-15	9.51894e-14
NM_017079|0|Cd1d1|-	-1.25549	6.13706e-15	1.02225e-13
NM_080581|0|Abcc3|-	-0.903255	6.35892e-15	1.05704e-13
NM_001007713|0|Tmbim1|-	-0.863199	7.21587e-15	1.19704e-13
NM_001017467|0|Ly6e|+	-1.26898	8.90062e-15	1.47351e-13
NM_001081958|0|Gnl3l|-	0.839429	9.14993e-15	1.50862e-13
NM_199116|0|Tmbim4|+	-0.78616	9.13391e-15	1.50862e-13
NM_001014200|0|Sppl2b|-	-0.853652	9.80109e-15	1.61271e-13
NM_001107883|0|Il17ra|+	-0.790291	1.03121e-14	1.69336e-13
NM_001109283|0|RGD1562114|-	-1.1317	1.04148e-14	1.70676e-13
NM_022382|0|Pde4dip|-	0.85743	1.18099e-14	1.93149e-13
NM_024160|0|Cyba|-	-0.864091	1.22379e-14	1.99747e-13
NM_001191875|0|Ankrd52|+	0.811041	1.23605e-14	2.01342e-13
NM_001115032|0|Tspan15|-	-1.18897	1.29281e-14	2.09745e-13
NM_139087|0|Cgref1|+	-0.865227	1.29066e-14	2.09745e-13
NM_001107730|0|Kif5c|+	1.01751	1.32908e-14	2.15199e-13
NM_001107681|0|Ppm1l|+	0.769891	1.39899e-14	2.26068e-13
NM_021762|0|Tsn|-	0.818748	1.42811e-14	2.30315e-13
NM_001025151|0|Atad2b|+	1.24804	1.46893e-14	2.36427e-13
NM_017148|0|Csrp1|+	0.721014	1.51443e-14	2.43268e-13
NM_001134472|0|RGD1309079|-	-0.782671	1.52747e-14	2.44879e-13
NM_001007800|0|Glyr1|+	0.800742	1.55798e-14	2.49277e-13
NM_001024368|0|Slc10a3|+	-0.8295	1.69087e-14	2.70007e-13
NM_001024903|0|Sertad2|+	0.936088	1.69533e-14	2.70187e-13
NM_001108112|0|Racgap1|-	0.867231	1.79097e-14	2.8487e-13
NM_022599|0|Synj2bp|-	0.792917	1.83077e-14	2.9063e-13
NM_001024797|0|Gon4l|+	0.771274	1.85833e-14	2.9443e-13
NM_001167840|0|Il1rap|-	1.07101	1.90238e-14	3.00821e-13
NM_001012177|0|Mccc2|-	-0.873011	1.94522e-14	3.06996e-13
NM_178096|0|Nrep|-	0.987736	2.22857e-14	3.51032e-13
NM_001191601|0|Spcs2|-	-0.735814	2.23669e-14	3.51628e-13
NM_024361|0|Ndst1|-	0.870614	2.26126e-14	3.54804e-13
NM_001008282|0|Galk1|-	-0.771631	2.29815e-14	3.59896e-13
NM_001013231|0|Pea15|-	-0.734207	2.30331e-14	3.60009e-13
NM_053467|0|Tmed10|-	0.734505	2.54086e-14	3.96374e-13
NM_001100533|0|Nacc2|-	0.977595	2.67397e-14	4.16338e-13
NM_001109185|0|Rit1|+	0.985314	2.77413e-14	4.31106e-13
NM_001169116|0|Elmsan1|-	0.921846	2.86065e-14	4.43702e-13
NM_001007679|0|Tmem206|+	-0.823819	3.2523e-14	5.03485e-13
NM_001108042|0|Zfp410|+	0.834726	3.76614e-14	5.81922e-13
NM_001164157|0|Nus1|+	-0.768863	3.81609e-14	5.88519e-13
NM_001005761|0|Mtmr9|-	1.03076	3.84044e-14	5.9115e-13
NM_017173|0|Serpinh1|-	-0.701234	3.86468e-14	5.93755e-13
NM_001126373|0|Hdac8|-	1.05754	3.9228e-14	6.01545e-13
NM_001037095|0|Cpox|-	-0.777353	3.96468e-14	6.06821e-13
NM_199119|0|Ddx24|-	0.786773	4.00409e-14	6.11699e-13
NM_001191064|0|Heatr5b|-	0.774944	4.10833e-14	6.26444e-13
NM_001115034|0|Ahsa1|+	0.740159	4.19067e-14	6.378e-13
NM_001005907|0|Efemp2|+	-0.744052	4.28175e-14	6.48014e-13
NM_001039339|0|Zdhhc18|-	-0.788583	4.27905e-14	6.48014e-13
NM_134376|0|Clstn3|-	-0.941709	4.27621e-14	6.48014e-13
NM_147216|0|Slc16a2|-	0.955578	4.47532e-14	6.76048e-13
NM_012500|0|Apeh|-	-0.783427	4.51489e-14	6.80758e-13
NM_001134762|0|Tbc1d5|+	0.9719	4.54365e-14	6.83824e-13
NM_001025274|0|Pnisr|+	-0.735633	4.56089e-14	6.85147e-13
NM_024144|0|Pigm|+	-0.869497	4.63462e-14	6.94935e-13
NM_001107885|0|Bcl2l13|+	1.06601	4.65602e-14	6.96856e-13
NM_001025034|0|Fam107b|-	0.72803	4.91562e-14	7.33006e-13
NM_181377|0|Rtn4rl1|+	-0.904961	4.90908e-14	7.33006e-13
NM_001012032|0|Arhgap24|-	1.05922	4.97399e-14	7.38992e-13
NM_021702|0|Atxn3|-	1.07844	4.97176e-14	7.38992e-13
NM_001107234|0|Rnf215|+	-0.870826	5.09927e-14	7.5622e-13
NM_001024802|0|Tmem165|-	-0.801078	5.12085e-14	7.58035e-13
NM_001271362|0|Scube3|+	0.971164	5.51516e-14	8.14917e-13
NM_001107818|0|Ndor1|-	-1.1365	5.81148e-14	8.57141e-13
NM_001013863|0|Ydjc|-	-1.09881	5.89921e-14	8.685e-13
NM_001014023|0|Trim5|-	-0.761394	6.12854e-14	9.00629e-13
NM_031820|0|Dvl1|+	-0.775728	6.27766e-14	9.20875e-13
NM_138916|0|Cdk12|+	0.762443	6.38431e-14	9.34829e-13
NM_001108323|0|Tango2|+	-1.07799	6.43881e-14	9.4111e-13
NM_001290110|0|Mtfr2|+	-0.784699	6.55853e-14	9.56884e-13
NM_001037215|0|Slc35b2|-	-0.777761	6.57332e-14	9.57321e-13
NM_001108346|0|Nek7|-	1.52434	6.62573e-14	9.63225e-13
NM_001173472|0|RGD1562987|+	-0.785783	6.80852e-14	9.88028e-13
NM_001107024|0|Ssh2|-	0.922021	7.24295e-14	1.04744e-12
NM_130823|0|Atp6v0c|-	-0.707117	7.24379e-14	1.04744e-12
NM_001130728|0|Whamm|+	-1.04296	7.27737e-14	1.05043e-12
NM_001191653|0|Tanc2|+	0.912118	7.57706e-14	1.09174e-12
NM_013070|0|Utrn|-	0.774376	7.91941e-14	1.13905e-12
NM_001109122|0|Tmem173|-	-0.867068	7.99592e-14	1.14802e-12
NM_021266|0|Fzd1|+	-0.926601	8.30659e-14	1.19051e-12
NM_001008302|0|Sft2d1|-	-0.848658	8.3766e-14	1.19843e-12
NM_138901|0|Pigl|+	-1.40723	8.55813e-14	1.22225e-12
NM_012763|0|Ptpra|+	-0.750013	8.88405e-14	1.26656e-12
NM_145776|0|Slc38a3|-	-1.38337	8.95627e-14	1.27462e-12
NM_001006989|0|Shisa5|+	-0.742048	9.29253e-14	1.32016e-12
NM_031795|0|Ugcg|+	-0.741475	9.82716e-14	1.39367e-12
NM_001106599|0|Htra2|-	-0.780202	9.96867e-14	1.41127e-12
NM_024359|0|Hif1a|+	0.74136	1.04112e-13	1.47136e-12
NM_001044229|0|Tnfrsf19|-	1.96316	1.22539e-13	1.72876e-12
NM_001106494|0|Lpcat4|+	-0.816043	1.27846e-13	1.8005e-12
NM_001012164|0|Adgre5|-	-0.899791	1.28361e-13	1.80462e-12
NM_001108149|0|Peak1|-	0.868041	1.29413e-13	1.81626e-12
NM_001139493|0|Qser1|-	0.759048	1.31497e-13	1.84232e-12
NM_022210|0|Max|-	1.10491	1.31877e-13	1.84446e-12
NM_001005554|0|Tm9sf2|+	-0.718808	1.34156e-13	1.8731e-12
NM_170788|0|Erc1|-	0.965186	1.36486e-13	1.90236e-12
NM_001012144|0|Tfg|+	-0.776252	1.42234e-13	1.97908e-12
NM_001011962|0|Cercam|+	-0.828151	1.42619e-13	1.98049e-12
NM_001079894|0|Plekha1|+	-0.752262	1.42824e-13	1.98049e-12
NM_001106681|0|Atp6v0b|-	-0.884971	1.48532e-13	2.05613e-12
NM_001009290|0|Ndufc2|+	-0.738086	1.53965e-13	2.1277e-12
NM_001107486|0|Opa3|+	0.820039	1.54455e-13	2.13085e-12
NM_001101016|0|Lrrc75b|+	0.920488	1.57104e-13	2.16039e-12
NM_001109281|0|Tmem198b|-	-1.02873	1.57129e-13	2.16039e-12
NM_001107662|0|Phc3|+	0.958802	1.6032e-13	2.20054e-12
NM_001109344|0|Dok5|+	-1.28787	1.64442e-13	2.2533e-12
NM_001014205|0|Tmem123|+	-0.717383	1.74259e-13	2.38379e-12
NM_031606|0|Pten|+	0.861797	1.79508e-13	2.45147e-12
NM_053290|0|Pgam1|+	0.687696	1.89583e-13	2.5847e-12
NM_001107764|0|Pla2g4b|+	-0.888134	2.01872e-13	2.74763e-12
NM_001198804|0|Dgkq|+	-0.782014	2.03026e-13	2.7587e-12
NM_001034143|0|Dars2|-	-1.17058	2.03744e-13	2.76384e-12
NM_001100756|0|Ttc7a|+	-0.809354	2.14809e-13	2.90907e-12
NM_001308148|0|Hnf1b|+	0.860482	2.17861e-13	2.94548e-12
NM_001100778|0|E2f1|-	-0.841122	2.36647e-13	3.19414e-12
NM_177928|0|Nampt|+	0.761566	2.48359e-13	3.34666e-12
NM_031086|0|Pros1|+	-0.76253	2.64117e-13	3.55309e-12
NM_021586|0|Ltbp2|-	0.837501	2.69734e-13	3.62265e-12
NM_001134834|0|Fahd2a|-	-0.908826	2.7422e-13	3.67681e-12
NM_001014204|0|Dnajc22|+	-0.826613	2.78952e-13	3.73409e-12
NM_033230|0|Akt1|-	0.743955	2.80024e-13	3.74227e-12
NM_001305220|0|Hnrnpul2|+	0.696312	3.10623e-13	4.14293e-12
NM_017353|0|Slc7a5|-	-0.695493	3.11026e-13	4.14293e-12
NM_001101004|0|Vipas39|-	0.899135	3.12771e-13	4.15934e-12
NM_001107063|0|Cdc42ep4|-	0.761985	3.35929e-13	4.45999e-12
NM_001112713|0|Grk6|-	0.742907	3.47065e-13	4.59281e-12
NM_053770|0|Sorbs2|-	0.758901	3.46885e-13	4.59281e-12
NM_001106856|0|Uba7|+	-0.980807	3.48258e-13	4.6011e-12
NM_001107475|0|Kmt5c|-	-0.772871	3.53827e-13	4.66706e-12
NM_053445|0|Fads1|+	-0.706388	3.63523e-13	4.78717e-12
NM_206851|0|Smyd2|+	-0.816406	3.72052e-13	4.89154e-12
NM_023977|0|Golph3|+	-0.721573	3.7549e-13	4.92876e-12
NM_001190820|0|Ddx59|+	0.834826	3.76256e-13	4.93083e-12
NM_001013862|0|Cep95|+	-0.966391	3.87014e-13	5.06364e-12
NM_053566|0|Ptch1|-	1.10041	3.95491e-13	5.16623e-12
NM_139083|0|Rpl41|-	0.680197	4.23127e-13	5.51834e-12
NM_058208|0|Socs2|-	0.996833	4.31259e-13	5.61536e-12
NM_080766|0|Nras|+	0.787712	4.39888e-13	5.71854e-12
NM_001106676|0|Arhgef39|-	-0.795379	4.61432e-13	5.98902e-12
NM_001039455|0|Specc1l|-	0.778883	4.73705e-13	6.13849e-12
NM_001014172|0|Rsrc1|+	0.866595	4.79581e-13	6.20472e-12
NM_001108817|0|Snx12|-	0.832319	4.86258e-13	6.28109e-12
NM_031841|0|Scd2|+	0.671026	5.21001e-13	6.71917e-12
NM_031530|0|Ccl2|+	0.68136	5.4399e-13	7.00452e-12
NM_001013884|0|Uimc1|+	0.784945	5.57891e-13	7.17213e-12
NM_001139508|0|Mical2|+	0.945073	5.76767e-13	7.40305e-12
NM_001109227|0|Tspan33|+	-0.872654	5.91713e-13	7.5829e-12
NM_001127689|0|Il1rl1|+	0.877279	5.9427e-13	7.60366e-12
NM_001079890|0|Gprc5a|+	-0.751141	6.33892e-13	8.09785e-12
NM_024374|0|Mtpn|-	0.723125	6.58156e-13	8.39459e-12
NM_019237|0|Pcolce|+	-0.671287	6.94103e-13	8.83919e-12
NM_001107625|0|Rtkn2|-	1.02633	7.06734e-13	8.98593e-12
NM_001169152|0|Pgp|+	-0.859439	7.64905e-13	9.69707e-12
NM_053301|0|Hfe|+	-1.21918	7.65055e-13	9.69707e-12
NM_001137561|0|Rnasek|-	-0.860009	8.39074e-13	1.06187e-11
NM_001013239|0|Zdhhc12|-	-0.877695	8.49141e-13	1.07293e-11
NM_001113344|0|St6gal1|-	0.765357	8.69565e-13	1.09703e-11
NM_001012028|0|Nuf2|-	-0.777633	8.85033e-13	1.11481e-11
NM_001007753|0|Cyb561d2|-	-0.991106	9.18447e-13	1.15511e-11
NM_012797|0|Id1|+	-0.747173	9.28616e-13	1.16609e-11
NM_001100886|0|Tmem259|-	-0.74299	1.0059e-12	1.26118e-11
NM_001108411|0|Tbc1d7|-	0.908397	1.04471e-12	1.30782e-11
NM_001013910|0|Gnb4|-	0.966764	1.25529e-12	1.56902e-11
NM_001170347|0|Pcnx1|+	0.777147	1.294e-12	1.61492e-11
NM_001106072|0|Mpv17l2|+	-1.13036	1.31814e-12	1.64251e-11
NM_001108586|0|Rcn1|-	-0.675461	1.37911e-12	1.71585e-11
NM_001014793|0|Kpna4|-	0.738539	1.46865e-12	1.82445e-11
NM_001106411|0|Gpx8|-	-0.692347	1.48191e-12	1.83812e-11
NM_181384|0|Tnfsf9|-	-1.09339	1.51209e-12	1.87269e-11
NM_022281|0|Abcc1|-	0.774344	1.56882e-12	1.93998e-11
NM_053952|0|Nup155|+	-0.693025	1.62829e-12	2.01045e-11
NM_001039024|0|Spef1|-	-1.27409	1.69403e-12	2.08845e-11
NM_001191566|0|Mbnl1|+	0.946806	1.80054e-12	2.21639e-11
NM_020097|0|Extl3|-	0.808054	1.84777e-12	2.27107e-11
NM_012528|0|Chrnb1|-	-1.00745	1.85434e-12	2.27571e-11
NM_001077645|0|Prkacb|-	1.37534	1.98848e-12	2.43664e-11
NM_001013991|0|Tmem175|-	-1.023	2.05978e-12	2.5202e-11
NM_001108351|0|Sertad4|-	-0.716988	2.20839e-12	2.69796e-11
NM_031684|0|Slc29a1|+	-0.887855	2.30392e-12	2.81044e-11
NM_001106831|0|Hacd3|-	-0.703431	2.31996e-12	2.82576e-11
NM_031018|0|Atf2|-	0.866181	2.33827e-12	2.84379e-11
NM_001047111|0|Dbndd2|+	-0.76035	2.48489e-12	3.01758e-11
NM_001107187|0|Fam20b|-	-0.695929	2.66332e-12	3.22943e-11
NM_001108344|0|Ube2t|+	0.74191	2.72008e-12	3.29332e-11
NM_001108373|0|Mapk1ip1l|+	0.832718	2.75144e-12	3.32633e-11
NM_001009625|0|Ifi35|+	-0.87138	2.82266e-12	3.40735e-11
NM_001024793|0|Cdc27|-	0.731669	2.83484e-12	3.41697e-11
NM_022184|0|Cask|+	1.07373	2.93794e-12	3.53599e-11
NM_023101|0|Vti1a|+	1.02422	2.976e-12	3.5712e-11
NM_053620|0|Cdc42bpb|-	0.703031	2.97237e-12	3.5712e-11
NM_024152|0|Arf6|+	0.759154	2.98044e-12	3.57124e-11
NM_001008378|0|Tspan31|-	-0.697253	3.00088e-12	3.59044e-11
NM_001014108|0|Gpc4|-	-0.750467	3.04923e-12	3.64292e-11
NR_073089|0|Nnat|+	-0.95907	3.16589e-12	3.77672e-11
NM_001108321|0|Rtp4|-	0.820083	3.1716e-12	3.77798e-11
NM_138536|0|Ttl|+	0.896005	3.20685e-12	3.81436e-11
NM_001106177|0|Hsf4|+	-1.40198	3.25825e-12	3.86982e-11
NM_001106025|0|Mss51|+	-1.37019	3.50624e-12	4.15828e-11
NM_012808|0|Tst|-	-0.896705	3.53459e-12	4.18578e-11
NM_001191073|0|Spcs3|+	0.872908	3.69467e-12	4.36897e-11
NM_001106416|0|Skp2|-	-0.733764	3.77473e-12	4.45715e-11
NM_001108291|0|Luc7l3|-	-0.682128	3.85009e-12	4.53953e-11
NM_145085|0|Pcyox1|-	0.676884	3.8708e-12	4.55732e-11
NM_017136|0|Sqle|+	-0.707425	3.89093e-12	4.57439e-11
NM_001108887|0|Sft2d3|-	-1.24858	3.97775e-12	4.66969e-11
NM_001185046|0|E4f1|-	-0.808128	4.18676e-12	4.90795e-11
NM_139330|0|Sipa1l1|+	0.774301	4.20891e-12	4.9268e-11
NM_001145456|0|Lims1|+	0.813795	4.29494e-12	5.02025e-11
NM_001002277|0|Ahi1|+	0.918888	4.39365e-12	5.12824e-11
NM_001108874|0|Tmem161a|-	-0.730074	4.41423e-12	5.14487e-11
NM_022686|0|Hist1h4b|+	-1.08858	4.4296e-12	5.15536e-11
NM_001014195|0|Tmem214|-	-0.679616	4.55735e-12	5.29645e-11
NM_001108225|0|Zfp142|-	-0.68291	4.6708e-12	5.42054e-11
NM_017134|0|Arg1|+	-1.07211	4.74693e-12	5.50101e-11
NM_001107846|0|Steap2|+	-0.722484	4.80696e-12	5.56264e-11
NM_001108012|0|Ncoa1|-	0.730177	4.8257e-12	5.57636e-11
NM_001007092|0|Clstn1|+	-0.653579	4.8332e-12	5.57709e-11
NM_019380|0|Nptn|+	-0.663725	4.84374e-12	5.58131e-11
NM_021581|0|P3h4|-	-0.74711	5.17101e-12	5.94996e-11
NM_001105760|0|Ptar1|+	1.219	5.20154e-12	5.97661e-11
NM_001024238|0|Eprs|+	-0.651931	5.56471e-12	6.38486e-11
NM_001106574|0|Chpf2|-	-0.708293	5.95702e-12	6.82534e-11
NM_057127|0|Slc26a2|-	1.05941	5.9684e-12	6.82873e-11
NM_001025719|0|Pxdc1|+	-0.988096	6.23203e-12	7.12031e-11
NM_001003929|0|Cntfr|-	-1.25315	6.31567e-12	7.20572e-11
NM_001105963|0|Mrps14|+	-0.763619	6.6159e-12	7.53766e-11
NM_031043|0|Gyg1|-	0.750861	6.92875e-12	7.88303e-11
NM_001106347|0|Plgrkt|-	0.854386	7.16763e-12	8.14339e-11
NM_153472|0|Mnat1|+	0.733778	7.4546e-12	8.45758e-11
NM_138539|0|Dnase2|+	-0.696927	7.65995e-12	8.67842e-11
NM_001025741|0|Eml1|+	0.950351	7.79234e-12	8.8161e-11
NM_022605|0|Hpse|+	-0.786207	8.74815e-12	9.88371e-11
NM_001106688|0|Sh3bgrl3|-	-0.742053	9.4073e-12	1.06136e-10
NM_001276491|0|Trim34|+	-0.907188	9.42759e-12	1.06218e-10
NM_001301702|0|Azin1|-	0.667591	9.45073e-12	1.06331e-10
NM_001100706|0|Slc27a4|+	-0.690658	1.01715e-11	1.14281e-10
NM_001106639|0|Otud6b|-	0.766872	1.05407e-11	1.18266e-10
NM_001012207|0|Pigc|+	-0.746846	1.05795e-11	1.18537e-10
NM_019277|0|Exoc6|+	0.723932	1.13226e-11	1.26688e-10
NM_022242|0|Fam129a|+	1.12421	1.13474e-11	1.26791e-10
NM_001007148|0|Btrc|+	0.819344	1.13857e-11	1.27044e-10
NM_001085485|0|Selenoo|+	-0.804869	1.14541e-11	1.27631e-10
NM_001191730|0|Shroom4|-	0.956862	1.14871e-11	1.27823e-10
NM_001105940|0|Ormdl2|-	-0.737213	1.16813e-11	1.29806e-10
NM_001012208|0|Pycr2|+	-0.777525	1.20061e-11	1.33233e-10
NM_001271445|0|Adamts10|+	-0.732108	1.20419e-11	1.33448e-10
NM_001012470|0|Irf2bpl|-	0.954546	1.25136e-11	1.38487e-10
NM_001108614|0|Lime1|+	-0.840042	1.28901e-11	1.42458e-10
NM_001100697|0|Eif5a2|+	0.721295	1.3214e-11	1.45839e-10
NM_001024768|0|Elf3|-	0.756891	1.32783e-11	1.46152e-10
NM_001108728|0|Slc39a5|-	-0.766095	1.32644e-11	1.46152e-10
NM_001025686|0|Sec22b|+	0.7002	1.34953e-11	1.48338e-10
NM_001130536|0|Fzd6|+	-0.668081	1.3608e-11	1.49375e-10
NM_001108547|0|Ect2|-	0.664069	1.45194e-11	1.59164e-10
NM_001106631|0|Rbpj|-	0.747092	1.51849e-11	1.66234e-10
NM_001192003|0|Fancb|-	-0.789234	1.57836e-11	1.72556e-10
NM_031028|0|Gabbr1|-	-0.676072	1.59954e-11	1.74636e-10
NM_001106300|0|Ate1|-	0.874039	1.69462e-11	1.84768e-10
NM_019143|0|Fn1|-	-0.628244	1.74035e-11	1.895e-10
NM_001034952|0|Pqlc3|-	-0.665012	1.79153e-11	1.9455e-10
NM_001135819|0|Pdxp|+	-1.09037	1.79129e-11	1.9455e-10
NM_031692|0|Ykt6|+	0.825255	1.81525e-11	1.96863e-10
NM_001105864|0|Scarf2|+	-0.714488	1.88681e-11	2.0435e-10
NR_073077|0|Flot2|-	-0.702956	1.89969e-11	2.05471e-10
NM_021692|0|Smad5|-	0.742313	1.98318e-11	2.14216e-10
NM_001011929|0|Sh3glb1|-	0.788374	2.14769e-11	2.31677e-10
NM_023979|0|Apaf1|-	0.690958	2.23019e-11	2.40256e-10
NM_001107238|0|Tmed4|-	-0.6698	2.30214e-11	2.47678e-10
NM_001106373|0|Pank1|-	1.14854	2.30974e-11	2.48167e-10
NM_001047858|0|Srxn1|+	-0.693461	2.39354e-11	2.56831e-10
NM_001044241|0|Atl3|+	0.756321	2.49459e-11	2.6732e-10
NM_001013167|0|Wasf2|+	0.83104	2.55067e-11	2.72968e-10
NM_001108945|0|Trim59|-	0.669163	2.56536e-11	2.74179e-10
NM_001109203|0|Prrg4|-	1.01173	2.59058e-11	2.76511e-10
NM_013028|0|Shox2|-	1.37478	2.60999e-11	2.78216e-10
NM_017172|0|Zfp36l1|-	0.753676	2.69109e-11	2.86485e-10
NM_001004231|0|Npdc1|+	-0.779765	2.74456e-11	2.91794e-10
NM_001037355|0|Mettl7a|+	-0.804557	2.75458e-11	2.92476e-10
NM_053747|0|Ubqln1|+	0.644562	2.76513e-11	2.93213e-10
NM_138827|0|Slc2a1|+	-0.671457	2.93766e-11	3.111e-10
NM_032059|0|Prkci|-	0.647438	2.95499e-11	3.12528e-10
NM_053897|0|F2rl1|-	-0.663593	2.96269e-11	3.12934e-10
NM_001134705|0|Cox7c|-	-0.639568	2.98477e-11	3.14857e-10
NM_001172151|0|Cmtm4|+	0.977644	3.09146e-11	3.25687e-10
NM_001003957|0|Dnmt3a|+	0.839937	3.11312e-11	3.27544e-10
NM_012983|0|Myo1d|-	0.702547	3.1372e-11	3.2965e-10
NM_022540|0|Prdx3|-	0.643519	3.2163e-11	3.37524e-10
NM_133582|0|Blcap|-	-0.701577	3.2357e-11	3.39121e-10
NM_198760|0|Slc16a6|-	-1.02945	3.43516e-11	3.59561e-10
NM_001004252|0|Farsb|-	-0.720443	3.5394e-11	3.69995e-10
NM_177929|0|Sdccag8|+	-1.12049	3.56411e-11	3.72099e-10
NM_019301|0|Cr1l|-	-0.711178	3.6007e-11	3.75436e-10
NM_001134509|0|Borcs7|+	0.751475	3.66106e-11	3.81239e-10
NM_001195558|0|Lrrc58|-	0.956355	3.74798e-11	3.8979e-10
NM_001033699|0|Cox15|-	0.849581	3.76622e-11	3.91185e-10
NM_001014082|0|Ncln|+	-0.647738	3.81653e-11	3.95904e-10
NM_001126276|0|Zfp579|+	-0.966611	3.87494e-11	4.0145e-10
NM_001130062|0|Dok7|-	-0.921404	3.94826e-11	4.08524e-10
NM_001106985|0|Syngr3|-	-1.25176	4.00056e-11	4.13409e-10
NM_031969|0|Calm1|+	0.630045	4.02131e-11	4.15024e-10
NM_001191605|0|Mrps36|-	-0.705586	4.06912e-11	4.19425e-10
NM_022518|0|Arf1|-	0.62811	4.08933e-11	4.20972e-10
NM_001106706|0|Ttc27|-	0.691755	4.17084e-11	4.28819e-10
NM_001191635|0|Slc35g1|+	1.07879	4.21963e-11	4.33286e-10
NM_001191985|0|Itpk1|-	1.06326	4.45276e-11	4.56647e-10
NM_001100770|0|Arrdc1|-	-0.698072	4.491e-11	4.59987e-10
NM_001083624|0|Pds5a|+	0.659478	4.5042e-11	4.60757e-10
NM_001100493|0|Gnptg|-	-1.02207	4.59394e-11	4.69345e-10
NM_031818|0|Clic4|-	0.72899	4.64051e-11	4.73507e-10
NM_201415|0|Rpl17|+	-0.739008	4.79178e-11	4.88328e-10
NM_001047743|0|Sptssa|-	0.643329	4.87841e-11	4.96532e-10
NM_030864|0|Mtr|-	0.739424	5.01584e-11	5.09881e-10
NM_032080|0|Gsk3b|-	0.775971	5.09919e-11	5.17705e-10
NM_001127580|0|Oxct1|+	-0.649164	5.22433e-11	5.29747e-10
NM_053777|0|Mapk8ip1|-	-0.746929	5.48489e-11	5.55473e-10
NM_012814|0|Cox6a1|+	-0.618008	5.51672e-11	5.58001e-10
NM_198134|0|Bst2|-	-0.625399	5.58032e-11	5.63731e-10
NM_019259|0|C1qbp|-	-0.64773	5.64245e-11	5.69298e-10
NM_001106028|0|Cdkn3|+	-0.794426	5.84959e-11	5.89465e-10
NM_001004262|0|Cog6|-	0.875696	6.1865e-11	6.22642e-10
NM_001168703|0|Aatk|-	-0.866597	6.37211e-11	6.40528e-10
NM_001034998|0|Ctps2|-	0.739645	6.59805e-11	6.62418e-10
NM_001107892|0|Lrp6|-	0.698093	6.63899e-11	6.64882e-10
NM_171988|0|Bcl2l11|+	0.844817	6.63391e-11	6.64882e-10
NM_001128155|0|Tmem88|-	-0.816228	6.89559e-11	6.89729e-10
NM_001108287|0|Prr11|-	0.738406	6.94012e-11	6.93328e-10
NM_001034997|0|Nrbp1|-	0.630021	6.95743e-11	6.94203e-10
NM_001037347|0|Scaf4|-	-0.688955	7.04389e-11	7.01367e-10
NM_019356|0|Eif2s1|+	0.643836	7.04653e-11	7.01367e-10
NM_001004204|0|Tmem248|-	-0.669417	7.12972e-11	7.08778e-10
NM_001004224|0|Bcap31|+	-0.637984	7.14958e-11	7.09015e-10
NM_133307|0|Prkcd|-	-0.684532	7.14406e-11	7.09015e-10
NM_001014248|0|Cacul1|-	0.644727	7.17162e-11	7.10332e-10
NM_001109422|0|Bcl3|-	-0.77807	7.18917e-11	7.11202e-10
NM_001007625|0|Epdr1|+	-0.707864	7.21389e-11	7.12472e-10
NM_017182|0|H2afy|+	0.628488	7.21957e-11	7.12472e-10
NM_001108779|0|Tmem115|+	-0.683427	7.44497e-11	7.33823e-10
NM_133624|0|Gbp2|+	0.684322	7.76434e-11	7.64373e-10
NM_001015031|0|Arl5b|+	0.89412	7.7828e-11	7.65261e-10
NM_001106266|0|Tjp1|-	-0.62791	8.02188e-11	7.87815e-10
NM_001107504|0|Chst8|-	-1.31269	8.06873e-11	7.91458e-10
NM_021746|0|Mapk12|-	-0.86739	8.11866e-11	7.95394e-10
NM_001109884|0|Hoxc4|+	-0.934504	8.23764e-11	8.06076e-10
NM_001106822|0|Slc35f2|+	-0.785143	8.33372e-11	8.14496e-10
NM_001108261|0|Fopnl|+	0.690597	8.50787e-11	8.30515e-10
NM_001013218|0|Reep6|-	-0.734262	8.58097e-11	8.34638e-10
NM_013128|0|Cpe|+	-0.730433	8.57064e-11	8.34638e-10
NM_134406|0|Pacs1|-	0.676434	8.57242e-11	8.34638e-10
NM_053818|0|Slc6a9|+	-0.755962	8.62795e-11	8.38203e-10
NM_001106730|0|RGD1305089|+	0.770299	9.34923e-11	9.07189e-10
NM_031594|0|P2rx4|-	-0.935584	9.86603e-11	9.56192e-10
NM_001127546|0|Kdelr3|+	-0.639388	9.91915e-11	9.60192e-10
NR_128673|0|Mir3064|-	-1.22151	1.00288e-10	9.69645e-10
NM_022683|0|Cul5|-	0.741742	1.00721e-10	9.72679e-10
NM_001024775|0|Zfp110|-	-1.01902	1.0393e-10	1.00247e-09
NM_001106364|0|Actr1a|-	0.614047	1.08496e-10	1.04527e-09
NM_001271243|0|Troap|+	-0.641233	1.09903e-10	1.05757e-09
NM_001191828|0|Scyl3|+	-0.834799	1.15368e-10	1.10885e-09
NM_053653|0|Vegfc|-	-1.06566	1.18377e-10	1.13642e-09
NM_019182|0|Rnf4|-	0.664986	1.19555e-10	1.14638e-09
NM_001134559|0|Gpatch2l|+	1.03403	1.20106e-10	1.1503e-09
NM_001191634|0|Gbf1|+	0.628012	1.23679e-10	1.18311e-09
NM_001100760|0|Retreg2|+	-0.733609	1.27325e-10	1.21656e-09
NM_001134958|0|Srgap2|-	0.80782	1.29315e-10	1.23412e-09
NM_001007701|0|Tram1|+	-0.629426	1.29746e-10	1.23678e-09
NM_001015021|0|Dnajb11|-	-0.628982	1.301e-10	1.2387e-09
NM_001134467|0|Dennd6a|+	-0.735344	1.30386e-10	1.23962e-09
NM_019243|0|Ptgfrn|-	0.600185	1.30503e-10	1.23962e-09
NM_001106179|0|Tmem208|+	-0.682097	1.37658e-10	1.30606e-09
NM_001025637|0|Psmb10|-	0.666914	1.39398e-10	1.32102e-09
NM_012953|0|Fosl1|+	-0.735848	1.41963e-10	1.34376e-09
NM_053748|0|Dpp3|-	0.648557	1.42398e-10	1.34631e-09
NM_001270415|0|Parn|-	0.837723	1.43422e-10	1.35442e-09
NM_001134589|0|RGD1566265|-	0.939026	1.44524e-10	1.36323e-09
NM_001017493|0|LOC498265|-	-0.796789	1.46113e-10	1.37535e-09
NM_001109445|0|Gstz1|+	0.92549	1.46148e-10	1.37535e-09
NM_031360|0|Smpd2|-	-0.915666	1.4786e-10	1.38985e-09
NM_001030034|0|Rhbdf1|+	-0.673539	1.55034e-10	1.4556e-09
NM_001135846|0|Rrn3|+	0.912695	1.55361e-10	1.45698e-09
NM_001108481|0|Rras|+	-0.70805	1.55868e-10	1.46004e-09
NM_001047101|0|Adamts7|+	-0.719903	1.58521e-10	1.48319e-09
NM_001109137|0|Tulp4|+	0.683885	1.62189e-10	1.51576e-09
NM_001106439|0|Slc27a3|-	-0.729689	1.63195e-10	1.52341e-09
NM_022692|0|Rab5a|+	0.95657	1.63636e-10	1.52576e-09
NM_001107729|0|Ifi44|-	-0.705637	1.67773e-10	1.56254e-09
NM_001271176|0|Fam199x|+	1.43599	1.70859e-10	1.58946e-09
NM_001107171|0|Ccnt2|+	-0.663142	1.73916e-10	1.61604e-09
NM_001108792|0|Bend6|+	-1.33669	1.8324e-10	1.70073e-09
NM_001108711|0|Snx6|-	0.630495	1.89909e-10	1.75923e-09
NM_053328|0|Bhlhe40|+	0.657924	1.89976e-10	1.75923e-09
NM_001014787|0|Igsf8|+	-0.624792	1.92088e-10	1.77676e-09
NM_001191680|0|Mfsd10|+	-0.646853	1.93529e-10	1.78805e-09
NM_001107569|0|Bbs1|-	0.696082	1.95396e-10	1.80325e-09
NM_181627|0|Hax1|-	0.630114	1.98799e-10	1.83257e-09
NM_182736|0|Ccdc50|-	0.898651	2.01904e-10	1.85908e-09
NM_001108157|0|Fem1b|-	0.781906	2.03138e-10	1.86832e-09
NM_012699|0|Dnajb9|-	-0.800019	2.06057e-10	1.89302e-09
NM_001014192|0|Tmem39b|-	-0.835619	2.10776e-10	1.93418e-09
NM_023981|0|Csf1|-	0.634724	2.15877e-10	1.97875e-09
NM_001107770|0|Sppl2a|-	0.883074	2.19535e-10	2.01001e-09
NM_001271180|0|Abhd11|-	-0.823831	2.20103e-10	2.01294e-09
NM_175594|0|Igf2bp1|-	0.708942	2.26264e-10	2.06695e-09
NM_001127581|0|Sh3bp5l|+	0.66114	2.3083e-10	2.10629e-09
NM_001009695|0|Wnt7b|-	1.04276	2.32704e-10	2.12101e-09
NM_001191644|0|Usp22|-	0.779608	2.32985e-10	2.12118e-09
NM_001099340|0|Wdr35|+	0.680813	2.38151e-10	2.16578e-09
NM_001277222|0|Ndufa13|+	-0.755537	2.42384e-10	2.20181e-09
NM_001107382|0|Zfp532|+	0.699212	2.45291e-10	2.22076e-09
NM_001107749|0|Tp53i11|+	0.660983	2.44996e-10	2.22076e-09
NM_138976|0|Mfn1|+	0.653965	2.45251e-10	2.22076e-09
NM_053429|0|Fgfr3|-	-0.721456	2.4965e-10	2.2577e-09
NM_001105947|0|Wdr83os|+	-0.675981	2.50159e-10	2.25978e-09
NM_001191650|0|Tmem101|-	-0.678971	2.50473e-10	2.26011e-09
NM_001014043|0|Sgms2|-	0.902902	2.5169e-10	2.26856e-09
NM_001005547|0|Tspan3|-	-0.623863	2.56841e-10	2.31159e-09
NM_012977|0|Lgals9|+	-1.45842	2.57034e-10	2.31159e-09
NM_001034012|0|Adamtsl4|-	-0.913046	2.63081e-10	2.36336e-09
NM_001109473|0|Gtf3c4|-	0.706006	2.68178e-10	2.40382e-09
NM_198765|0|Bicd2|-	0.602377	2.68083e-10	2.40382e-09
NM_001107657|0|Myo10|+	-0.632533	2.82816e-10	2.53223e-09
NM_001109292|0|Ddx6|+	0.943796	2.8465e-10	2.54585e-09
NM_053655|0|Dnm1l|+	0.646795	2.95408e-10	2.63915e-09
NM_053520|0|Elf1|+	0.705618	3.00343e-10	2.68029e-09
NM_001305463|0|Rcor1|+	0.644441	3.08903e-10	2.75365e-09
NM_001012004|0|Rnf25|-	-0.744229	3.09548e-10	2.75637e-09
NM_001107603|0|Fbxl15|+	0.990133	3.11491e-10	2.77063e-09
NM_001107719|0|Sass6|+	1.19693	3.14081e-10	2.79061e-09
NM_001005563|0|Fbxl6|-	-0.852139	3.19836e-10	2.8363e-09
NM_017202|0|Cox4i1|+	-0.589369	3.20273e-10	2.8363e-09
NM_057186|0|Hadh|-	0.950754	3.20055e-10	2.8363e-09
NM_001107364|0|Sfmbt2|-	1.1192	3.26587e-10	2.88907e-09
NM_053550|0|Pip4k2b|-	0.65373	3.28181e-10	2.90001e-09
NM_001013896|0|Tmem135|-	-0.780211	3.31168e-10	2.92321e-09
NM_012960|0|Ggh|+	1.19443	3.38577e-10	2.98536e-09
NM_001106996|0|Cyfip2|-	0.711151	3.3903e-10	2.98611e-09
NM_053796|0|F11r|+	-0.741112	3.41846e-10	3.00765e-09
NM_001108030|0|Daam1|+	0.686915	3.56191e-10	3.13046e-09
NM_176856|0|Sept9|+	0.621299	3.58054e-10	3.14344e-09
NM_001012128|0|Zfp105|+	-0.776016	3.70405e-10	3.24836e-09
NM_013057|0|F3|+	-0.636247	3.71246e-10	3.25221e-09
NM_001271177|0|Rnpepl1|+	-0.704174	3.7269e-10	3.26134e-09
NM_001126374|0|Zc4h2|-	0.819271	3.78903e-10	3.31214e-09
NM_001013989|0|G3bp2|+	0.624947	3.8222e-10	3.33754e-09
NM_153303|0|Tor1a|-	-0.63976	3.93798e-10	3.43493e-09
NM_053518|0|Lyst|-	0.745527	3.94628e-10	3.43848e-09
NM_001106780|0|Ntn4|+	1.07309	3.98916e-10	3.47211e-09
NM_001108535|0|Ccar1|-	-0.62326	4.038e-10	3.5071e-09
NM_001108700|0|Gpatch11|+	0.645184	4.03538e-10	3.5071e-09
NM_001034003|0|Apmap|-	-0.637042	4.07619e-10	3.53648e-09
NM_013151|0|Plat|-	-0.632823	4.10286e-10	3.55581e-09
NM_001134864|0|Afg3l2|-	-0.648276	4.14079e-10	3.58485e-09
NR_132654|0|Thumpd3-as1|-	-0.758458	4.25484e-10	3.67966e-09
NM_001108523|0|Noc3l|-	0.702837	4.26706e-10	3.68264e-09
NM_031631|0|Vapa|-	-0.616843	4.26736e-10	3.68264e-09
NM_001017451|0|Slc35f6|-	-0.657753	4.28314e-10	3.69233e-09
NM_012708|0|Psmb9|-	-0.641143	4.33204e-10	3.72656e-09
NM_017132|0|Rcn2|+	-0.610192	4.32849e-10	3.72656e-09
NM_001277194|0|Cyc1|+	-0.623438	4.34753e-10	3.73592e-09
NM_133298|0|Gpnmb|+	0.80582	4.42268e-10	3.79648e-09
NM_001107618|0|Mdga1|-	0.92899	4.47997e-10	3.84159e-09
NM_022398|0|Slc25a11|-	-0.766524	4.51588e-10	3.8683e-09
NM_001007146|0|Tob2|-	0.729194	4.7589e-10	4.07217e-09
NM_022623|0|Fzd4|+	-0.712672	4.78555e-10	4.09066e-09
NM_001108993|0|Cers5|-	-0.607928	4.91659e-10	4.19825e-09
NM_001109327|0|Coro1c|+	0.610709	5.14988e-10	4.39283e-09
NM_013176|0|Tcf12|-	0.715026	5.35658e-10	4.56434e-09
NM_017269|0|Ptprj|-	-0.677868	5.384e-10	4.5829e-09
NM_001007647|0|Rnf181|-	-0.683101	5.42536e-10	4.61326e-09
NM_001191861|0|Cdk6|-	0.967723	5.57875e-10	4.73872e-09
NM_001191809|0|Ino80d|-	1.11459	5.76303e-10	4.89013e-09
NM_134453|0|Lbr|-	-0.649021	5.84232e-10	4.95224e-09
NM_001136162|0|Ttc13|-	-0.623209	5.86674e-10	4.96775e-09
NM_001007802|0|Cmtm6|+	0.814497	5.88099e-10	4.97462e-09
NM_183054|0|Rhbg|-	1.27291	6.08547e-10	5.14222e-09
NM_133314|0|Steap3|-	-0.754449	6.18818e-10	5.22357e-09
NM_001135798|0|Adck5|+	-0.753798	6.30987e-10	5.32076e-09
NM_001025638|0|Stx11|-	0.725244	6.42142e-10	5.4092e-09
NM_001106624|0|Dusp16|-	0.835555	6.61701e-10	5.56817e-09
NM_001107003|0|Rapgef6|+	0.715632	6.6352e-10	5.57769e-09
NM_001034925|0|Cpt1c|-	-0.716417	6.93701e-10	5.82536e-09
NM_001008882|0|Uhrf1|-	0.592207	6.9822e-10	5.85725e-09
NM_001109047|0|Coa3|-	-0.696332	7.00791e-10	5.87275e-09
NM_001139465|0|Tmem59|+	-0.636609	7.06041e-10	5.91063e-09
NM_001108888|0|Reep5|-	-0.589418	7.15872e-10	5.98676e-09
NM_173290|0|Yy1|+	0.796111	7.38681e-10	6.17114e-09
NM_001134533|0|LOC301124|+	-0.6072	7.51896e-10	6.27508e-09
NM_001191606|0|Ankrd50|-	0.807876	8.24586e-10	6.87465e-09
NM_001107444|0|Nhlrc2|+	0.686108	8.62941e-10	7.18704e-09
NM_001012188|0|Creb3l2|-	0.834478	8.73532e-10	7.26778e-09
NM_001047886|0|Ilf2|+	0.618761	9.2032e-10	7.64922e-09
NM_199375|0|Mvb12a|+	-0.73602	9.6784e-10	8.03594e-09
NM_001025752|0|Cdk20|+	0.801311	1.00227e-09	8.31327e-09
NM_001107011|0|Mpdu1|-	-0.814888	1.0066e-09	8.34066e-09
NM_001007601|0|Pcbd1|+	-0.642632	1.00979e-09	8.35857e-09
NM_001013105|0|Fkbp11|-	-0.744548	1.01421e-09	8.38663e-09
NM_001080147|0|Anapc5|+	0.57556	1.03179e-09	8.5233e-09
NM_138900|0|C1s|-	-0.633845	1.04571e-09	8.62948e-09
NM_001013073|0|Btbd9|-	0.913145	1.06928e-09	8.81507e-09
NR_131096|0|LOC100912041|+	-0.651999	1.09316e-09	9.00275e-09
NM_001108560|0|Rnf115|+	0.716329	1.10261e-09	9.0714e-09
NM_053437|0|Dgat1|-	-0.779394	1.13589e-09	9.32846e-09
NM_053854|0|Nat2|-	-1.50714	1.13616e-09	9.32846e-09
NM_134335|0|Myo9a|+	0.681478	1.14675e-09	9.4059e-09
NM_145671|0|Klhl17|-	-1.13788	1.16782e-09	9.56903e-09
NM_001039037|0|Zdhhc13|+	-0.666422	1.17949e-09	9.65492e-09
NM_184050|0|Ermp1|-	0.581058	1.19463e-09	9.76899e-09
NM_001014196|0|Ppp2r3c|-	0.656105	1.22106e-09	9.97503e-09
NM_001108517|0|Rps6ka4|-	0.614474	1.23939e-09	1.01146e-08
NM_001039044|0|Cdc42se1|+	0.59257	1.25376e-09	1.02216e-08
NM_201988|0|Pgpep1|+	0.717817	1.26142e-09	1.02737e-08
NM_001008328|0|Parp3|-	-0.636377	1.27489e-09	1.03731e-08
NM_212549|0|Ring1|-	-0.673912	1.27837e-09	1.03909e-08
NM_001202552|0|Eif4ebp3|+	-0.970462	1.303e-09	1.05805e-08
NM_001105818|0|Tp53i13|+	-0.869514	1.31447e-09	1.06629e-08
NM_001106395|0|Foxo3|+	0.938673	1.31965e-09	1.06943e-08
NR_126575|0|Fendrr|-	-0.773899	1.33024e-09	1.07694e-08
NM_001107691|0|Trim46|-	0.777794	1.33718e-09	1.08148e-08
NM_001007656|0|Mapre3|-	-0.768995	1.34052e-09	1.08309e-08
NM_001106757|0|Cfp|+	-0.896528	1.34226e-09	1.08342e-08
NM_001013119|0|Gna13|+	1.01056	1.3439e-09	1.08367e-08
NM_017107|0|Ogt|+	-0.585481	1.35105e-09	1.08835e-08
NM_001106716|0|Osr1|+	0.79252	1.40949e-09	1.1343e-08
NM_012712|0|Fgfr2|-	-0.637899	1.46235e-09	1.17568e-08
NM_031006|0|Adar|+	0.617259	1.46708e-09	1.17831e-08
NM_053735|0|Pi4k2a|+	0.815988	1.50043e-09	1.20391e-08
NM_019216|0|Gdf15|+	-1.61022	1.52163e-09	1.21971e-08
NM_001106334|0|Ganab|+	-0.566977	1.66678e-09	1.33474e-08
NM_001108564|0|Agl|-	0.614325	1.68562e-09	1.3485e-08
NM_001108648|0|Itfg2|-	-0.969445	1.70633e-09	1.36372e-08
NM_001108328|0|Zfp358|+	0.834377	1.74959e-09	1.39691e-08
NM_053374|0|Il18bp|-	-0.911151	1.76955e-09	1.41146e-08
NM_053896|0|Aldh1a2|+	0.814323	1.882e-09	1.49969e-08
NM_173137|0|Fads3|+	-0.61381	1.92649e-09	1.53363e-08
NM_001037220|0|Ap5z1|-	-0.886972	1.99104e-09	1.58346e-08
NM_001191715|0|Slc30a7|-	0.661363	2.00087e-09	1.58972e-08
NM_001105803|0|Sdf2|+	-0.632521	2.0058e-09	1.59208e-08
NM_001305159|0|Dcaf6|-	-0.722909	2.02184e-09	1.60324e-08
NM_001002278|0|Pofut1|+	0.756223	2.09648e-09	1.65757e-08
NM_001109081|0|Wdr26|-	-0.577858	2.0941e-09	1.65757e-08
NM_001109082|0|Vash2|-	-0.623529	2.09447e-09	1.65757e-08
NM_001106744|0|Arel1|-	0.710452	2.11261e-09	1.66869e-08
NM_001107807|0|Pmepa1|-	-0.79265	2.15066e-09	1.6971e-08
NM_022673|0|Mecp2|+	0.888305	2.22421e-09	1.75343e-08
NM_001014001|0|Cfap97|-	0.988451	2.23907e-09	1.76343e-08
NM_001108739|0|Tmem263|-	0.763786	2.25227e-09	1.77039e-08
NM_031127|0|Suox|-	-0.762585	2.25227e-09	1.77039e-08
NM_001011893|0|Sept4|+	-0.829572	2.34195e-09	1.8391e-08
NM_001107592|0|Loxl4|-	-0.702227	2.38896e-09	1.87292e-08
NM_053604|0|Mgat2|+	0.617667	2.38964e-09	1.87292e-08
NM_013073|0|Pcmt1|-	-0.607397	2.41394e-09	1.89014e-08
NM_012780|0|Arnt|+	0.690056	2.46522e-09	1.92843e-08
NM_001108275|0|P4ha2|+	-0.616981	2.47691e-09	1.93571e-08
NM_001025045|0|Ttc26|+	0.764938	2.49978e-09	1.9517e-08
NM_001106372|0|March5|+	0.633981	2.54972e-09	1.98878e-08
NM_001025729|0|Zbed3|+	0.684776	2.55544e-09	1.99133e-08
NM_054001|0|Scarb2|+	0.62455	2.60161e-09	2.02536e-08
NM_021869|0|Stx7|-	1.0018	2.6505e-09	2.06144e-08
NM_001134715|0|Slc44a2|+	-0.620982	2.68625e-09	2.08725e-08
NM_001106978|0|Glis2|-	-0.608119	2.70074e-09	2.0965e-08
NM_001127294|0|Ndufb9|+	-0.569428	2.74664e-09	2.12806e-08
NM_001276711|0|Nfkb1|-	0.583381	2.74593e-09	2.12806e-08
NM_001108469|0|Cdc42ep5|+	-1.03533	2.80532e-09	2.17144e-08
NM_001106817|0|Bcl9l|+	0.64415	2.82069e-09	2.18126e-08
NM_138845|0|Tnrc6b|+	0.582986	2.88488e-09	2.22877e-08
NM_001025668|0|Mettl18|+	-0.866068	2.91992e-09	2.2537e-08
NM_001037184|0|RGD1307100|+	-0.744224	2.92944e-09	2.2589e-08
NM_001271137|0|Tmem35b|+	-0.876084	3.21187e-09	2.47433e-08
NM_001008855|0|RT1-N3|+	-0.635993	3.26317e-09	2.51147e-08
NM_001143895|0|Pgap3|-	-0.844951	3.28466e-09	2.52561e-08
NM_001013041|0|Clk4|+	-0.733456	3.45107e-09	2.65105e-08
NM_053568|0|Pcyt2|-	-0.660986	3.4851e-09	2.67466e-08
NM_001034105|0|Tnnc1|+	-1.59569	3.62741e-09	2.78125e-08
NM_001108220|0|Tmem237|-	-0.712126	3.73673e-09	2.86236e-08
NM_012734|0|Hk1|-	-0.580627	3.74786e-09	2.86817e-08
NM_012930|0|Cpt2|-	-0.708366	3.76447e-09	2.87817e-08
NM_001126282|0|Mfsd5|+	-0.619439	3.8961e-09	2.976e-08
NM_001009708|0|Lmo4|-	-0.725809	3.91421e-09	2.98703e-08
NM_001109005|0|Rab23|-	0.642105	3.92256e-09	2.98778e-08
NM_001134361|0|Med1|-	0.576891	3.92054e-09	2.98778e-08
NM_173125|0|Pdlim7|+	0.569526	3.93395e-09	2.99364e-08
NM_001013170|0|Wars|-	0.608176	3.95829e-09	3.00934e-08
NM_012974|0|Lamb2|+	-0.575832	3.97308e-09	3.01775e-08
NM_001271181|0|Ociad2|+	-0.672271	3.98779e-09	3.02482e-08
NM_178847|0|Cyp27a1|+	-0.851949	3.98984e-09	3.02482e-08
NM_001103356|0|LOC100125364|+	-0.641384	4.11962e-09	3.1203e-08
NM_012801|0|Pdgfa|+	-0.719049	4.13301e-09	3.12752e-08
NM_053792|0|Ift172|+	0.681914	4.14062e-09	3.13036e-08
NM_013221|0|Hbp1|-	0.634317	4.18436e-09	3.16048e-08
NM_031787|0|Hipk3|-	0.655565	4.25343e-09	3.20966e-08
NM_001107917|0|Cpne3|-	0.745452	4.28567e-09	3.23098e-08
NM_022286|0|Vps33b|+	-0.856557	4.31551e-09	3.25046e-08
NM_001014071|0|Errfi1|+	0.619641	4.32754e-09	3.25649e-08
NM_198764|0|Sh3rf1|-	0.740521	4.35113e-09	3.27121e-08
NM_001039009|0|Zdhhc21|-	0.824358	4.4218e-09	3.32126e-08
NM_001100735|0|Lpcat1|-	-0.584251	4.47677e-09	3.35944e-08
NM_001012063|0|Sae1|-	0.566661	4.49812e-09	3.36952e-08
NM_017127|0|Chka|+	-0.639114	4.4985e-09	3.36952e-08
NM_001097581|0|Sav1|-	0.68568	4.53556e-09	3.39382e-08
NM_053725|0|Itga6|+	-0.606355	4.53932e-09	3.39382e-08
NM_001100806|0|Fscn1|-	0.581828	4.63846e-09	3.46475e-08
NM_001013059|0|Ndfip1|+	-0.57858	4.69374e-09	3.50282e-08
NM_001134573|0|Ntpcr|+	1.05513	4.71619e-09	3.51634e-08
NM_001015004|0|Vgll4|-	0.881698	4.9202e-09	3.66507e-08
NM_019229|0|Slc12a4|-	-0.5629	4.92767e-09	3.66727e-08
NM_001080782|0|Tctn2|-	0.825723	5.0381e-09	3.74602e-08
NM_001191738|0|Fastkd1|-	-0.750294	5.04474e-09	3.74752e-08
NM_133596|0|Uggt1|-	0.572885	5.13054e-09	3.80777e-08
NM_001108355|0|Cnot6l|+	0.64564	5.13928e-09	3.81077e-08
NM_001042621|0|Pip5k1a|-	0.578543	5.26255e-09	3.89861e-08
NM_001107031|0|Slfn2|+	0.641567	5.33286e-09	3.9471e-08
NM_139255|0|Plbd2|+	-0.584246	5.395e-09	3.98945e-08
NM_032055|0|Tap1|+	-0.599211	5.41845e-09	4.00314e-08
NM_022863|0|Ireb2|+	0.614724	5.43972e-09	4.01519e-08
NM_138826|0|Mt1|-	1.04694	5.45543e-09	4.02313e-08
NM_053875|0|Exoc4|+	0.646161	5.67104e-09	4.17834e-08
NM_001108982|0|Cfl2|-	0.550861	5.68082e-09	4.18174e-08
NM_001009316|0|Ppdpf|+	-0.77775	5.72657e-09	4.2116e-08
NM_139332|0|Tpcn1|+	-0.586304	5.78922e-09	4.25382e-08
NM_031798|0|Slc12a2|+	-0.625927	5.87734e-09	4.31466e-08
NM_013134|0|Hmgcr|-	-0.557094	5.96244e-09	4.37318e-08
NM_012816|0|Amacr|+	-0.940003	6.07257e-09	4.44993e-08
NM_001107985|0|Extl1|-	-0.878004	6.08718e-09	4.45661e-08
NM_022684|0|Bid|-	0.655412	6.15127e-09	4.49947e-08
NM_183329|0|Sra1|-	-0.611533	6.28567e-09	4.59364e-08
NM_001009664|0|Zfp414|+	-0.705685	6.49417e-09	4.74174e-08
NM_001107654|0|RGD1306502|-	-0.6606	6.57613e-09	4.79727e-08
NM_017223|0|Slc20a2|-	-0.634343	6.74144e-09	4.91344e-08
NM_001017488|0|Slc8b1|-	-0.736431	6.79955e-09	4.95134e-08
NM_001024969|0|RGD1305455|-	-0.699317	6.89e-09	5.0127e-08
NM_031617|0|Csnk1e|-	0.642321	6.97762e-09	5.0719e-08
NM_031032|0|Gmfb|-	0.62418	7.03875e-09	5.11176e-08
NM_001005534|0|Sdhc|-	-0.584403	7.23786e-09	5.25112e-08
NM_001108724|0|Traf3|+	0.615776	7.24359e-09	5.25112e-08
NM_001106889|0|Ptk7|+	-0.555672	7.3735e-09	5.33726e-08
NM_181639|0|Slc29a3|-	-0.70041	7.37558e-09	5.33726e-08
NM_022543|0|Ccdc80|-	0.538332	7.44945e-09	5.38591e-08
NM_001108809|0|Atg16l1|+	-0.618332	7.57462e-09	5.47154e-08
NM_001108226|0|Wnt6|+	-0.947746	7.60495e-09	5.48855e-08
NM_031145|0|Cib1|-	-0.657504	7.68412e-09	5.54076e-08
NM_199089|0|Tcirg1|-	-0.593116	7.85214e-09	5.65689e-08
NM_001014038|0|Tdrkh|+	0.812184	7.9935e-09	5.75362e-08
NM_023970|0|Trpv4|+	-0.728069	8.0279e-09	5.76304e-08
NM_031694|0|Hsf2|+	-0.658045	8.02583e-09	5.76304e-08
NM_134337|0|Foxd1|+	1.084	8.01633e-09	5.76304e-08
NM_001127633|0|Txlna|-	0.590419	8.04641e-09	5.77122e-08
NM_031327|0|Cyr61|-	-0.547338	8.05607e-09	5.77305e-08
NM_001191659|0|Parp14|+	0.601945	8.0867e-09	5.78988e-08
NM_001127545|0|Rnf139|+	-0.618123	8.09945e-09	5.79389e-08
NM_001108044|0|Cipc|+	0.69109	8.27002e-09	5.9107e-08
NM_001007673|0|Mmd|+	-0.878506	8.46742e-09	6.04645e-08
NM_001271090|0|Marcks|+	-0.615751	8.49866e-09	6.06342e-08
NM_001107129|0|Cops6|+	-0.575598	8.64498e-09	6.1624e-08
NM_001013106|0|Mcrs1|-	0.593845	8.67785e-09	6.1804e-08
NM_053824|0|Csnk2a1|+	0.584243	8.79689e-09	6.25968e-08
NM_001106440|0|Naxe|-	-0.694374	8.85438e-09	6.29507e-08
NM_001191887|0|Aff3|-	0.815641	9.07467e-09	6.44604e-08
NM_001308536|0|Aurkc|-	-0.99607	9.11638e-09	6.46999e-08
NM_001134469|0|Lrrc49|-	0.770794	9.66451e-09	6.85302e-08
NM_013016|0|Sirpa|+	-0.585673	9.84012e-09	6.97144e-08
NM_013106|0|Gnai3|-	0.54707	9.9046e-09	7.011e-08
NM_001105968|0|Ppox|-	-0.863078	9.94872e-09	7.0361e-08
NM_001009627|0|Yars2|-	-0.72367	1.01927e-08	7.20238e-08
NM_001013928|0|LOC297756|-	0.631242	1.04937e-08	7.40863e-08
NM_001024798|0|Ubap2l|-	0.550476	1.05721e-08	7.45748e-08
NM_212542|0|Ppp1r11|+	-0.642739	1.09649e-08	7.72779e-08
NM_001107246|0|Slc49a3|+	-0.941634	1.11392e-08	7.84384e-08
NM_017093|0|Akt2|+	0.596159	1.1163e-08	7.85376e-08
NM_012649|0|Sdc4|-	-0.538205	1.11832e-08	7.86121e-08
NM_001107120|0|Daglb|-	-0.675785	1.12863e-08	7.92681e-08
NM_001047107|0|Cadm4|+	0.574426	1.17294e-08	8.22378e-08
NM_001271265|0|Jade3|-	0.805295	1.17251e-08	8.22378e-08
NM_001100471|0|Mrps7|+	-0.598704	1.1848e-08	8.29973e-08
NM_001106911|0|Mfsd6|+	-0.782929	1.18776e-08	8.31328e-08
NM_001107637|0|Sec63|+	-0.554942	1.20655e-08	8.43728e-08
NM_001277279|0|Slc30a6|-	-0.722389	1.20755e-08	8.43728e-08
NM_001014097|0|Cdv3|-	0.809435	1.24323e-08	8.67908e-08
NM_001034131|0|Foxp1|-	0.713253	1.24435e-08	8.67942e-08
NM_001106798|0|Aasdhppt|-	0.612445	1.25941e-08	8.7769e-08
NM_001191919|0|Smcr8|+	0.718657	1.26996e-08	8.84286e-08
NM_017307|0|Slc25a1|+	-0.677675	1.31821e-08	9.17094e-08
NM_022921|0|RT1-M3-1|-	-0.609026	1.329e-08	9.23811e-08
NM_031023|0|Ctbs|+	-0.61209	1.33115e-08	9.24513e-08
NM_001014197|0|Dnaaf2|-	0.762426	1.33468e-08	9.26168e-08
NM_053486|0|Kif3c|+	0.671373	1.34054e-08	9.29444e-08
NM_001039012|0|Rer1|-	-0.596534	1.34575e-08	9.32256e-08
NM_001134502|0|Inava|-	0.794332	1.35291e-08	9.36417e-08
NM_001109442|0|Erh|-	0.566679	1.43487e-08	9.92302e-08
NM_001037777|0|Lrp10|+	-0.55273	1.44302e-08	9.97082e-08
NM_001106130|0|Atp9b|-	-0.660029	1.44675e-08	9.98814e-08
NM_001105903|0|Mcoln1|+	-0.647832	1.46967e-08	1.01377e-07
NM_001109639|0|Chst14|+	-0.627217	1.47343e-08	1.0155e-07
NM_001107552|0|Fbxl19|+	0.564172	1.47822e-08	1.0171e-07
NM_013011|0|Ywhaz|-	0.52765	1.47826e-08	1.0171e-07
NM_001009674|0|Itm2c|+	-0.543903	1.55979e-08	1.07229e-07
NM_001108315|0|Ttc3|+	0.544002	1.56291e-08	1.07352e-07
NM_001128194|0|Kctd7|-	0.929346	1.57455e-08	1.0806e-07
NM_177933|0|Sel1l|-	0.572568	1.58226e-08	1.08498e-07
NM_001173376|0|Dusp3|-	0.550291	1.58912e-08	1.08876e-07
NM_199081|0|Slc35b1|+	-0.570974	1.59439e-08	1.09145e-07
NM_017038|0|Ppm1a|+	0.672363	1.60184e-08	1.09563e-07
NR_037614|0|Vof16|+	-0.578095	1.61154e-08	1.10133e-07
NM_133531|0|Pank4|+	-0.63959	1.62367e-08	1.10869e-07
NM_013104|0|Igfbp6|+	-0.623755	1.63527e-08	1.11567e-07
NM_133601|0|Cblb|-	0.936801	1.64332e-08	1.12022e-07
NM_022701|0|Flot1|-	-0.635383	1.64544e-08	1.12072e-07
NM_017106|0|Clcn5|+	0.833281	1.64996e-08	1.12286e-07
NM_001107254|0|Samd4a|+	0.762819	1.67076e-08	1.13606e-07
NM_001277057|0|Ascc3|+	-0.601518	1.67502e-08	1.13801e-07
NM_001108766|0|RGD1309779|-	-1.19365	1.69076e-08	1.14774e-07
NM_017311|0|Atp5mc1|-	-0.595104	1.70008e-08	1.1531e-07
NM_001106232|0|Clptm1|-	-0.543951	1.71264e-08	1.16065e-07
NM_001108716|0|Dcaf4|+	0.763307	1.71805e-08	1.16237e-07
NM_001109116|0|Prr7|-	1.47286	1.71672e-08	1.16237e-07
NM_001106268|0|Chsy1|+	-0.570187	1.72164e-08	1.16383e-07
NM_012793|0|Gamt|+	-0.80217	1.76105e-08	1.18948e-07
NM_145098|0|Nrp1|+	0.676674	1.7761e-08	1.19865e-07
NM_001012183|0|Cryz|+	0.940067	1.82224e-08	1.22774e-07
NR_130115|0|Dancr|-	-0.761407	1.82148e-08	1.22774e-07
NM_001024354|0|Lrrc14|+	-0.740271	1.84089e-08	1.23928e-07
NM_001034133|0|Klhdc2|+	0.708288	1.89152e-08	1.2723e-07
NM_199097|0|Adi1|+	0.627676	1.89582e-08	1.27414e-07
NM_012602|0|Muc1|+	1.0861	1.90268e-08	1.27769e-07
NM_001039713|0|Fto|-	0.657105	1.93968e-08	1.30146e-07
NM_001024893|0|Magea9|+	-0.752476	1.97777e-08	1.32592e-07
NM_001108842|0|Arl6|+	0.934134	1.98508e-08	1.32973e-07
NM_024150|0|Arf2|+	0.622149	1.98793e-08	1.33053e-07
NM_020092|0|Srek1|-	-0.578086	2.0068e-08	1.34206e-07
NM_001108452|0|Cotl1|-	0.547237	2.03694e-08	1.35997e-07
NM_013091|0|Tnfrsf1a|+	-0.55254	2.03637e-08	1.35997e-07
NM_001107534|0|Efl1|+	-0.614618	2.09366e-08	1.39669e-07
NM_001034127|0|Alg8|+	-0.669884	2.14409e-08	1.42916e-07
NM_001007622|0|Pdlim2|-	-1.02043	2.15779e-08	1.43628e-07
NM_001108540|0|Rfesd|-	1.42007	2.15945e-08	1.43628e-07
NM_001271132|0|Arhgap35|-	0.547862	2.16008e-08	1.43628e-07
NM_001108937|0|Paip1|+	-0.561207	2.19938e-08	1.46121e-07
NM_199111|0|Nfkbie|-	0.707715	2.206e-08	1.46441e-07
NM_053487|0|Pex11a|-	-0.644645	2.31371e-08	1.53466e-07
NM_012735|0|Hk2|-	0.63854	2.3207e-08	1.53678e-07
NM_053827|0|Plod1|-	-0.554855	2.31956e-08	1.53678e-07
NM_170718|0|Kcnj14|-	-0.666671	2.37231e-08	1.56967e-07
NM_001109340|0|Nudt17|-	-1.07088	2.44997e-08	1.61973e-07
NM_017141|0|Polb|+	0.859714	2.48387e-08	1.63947e-07
NM_019905|0|Anxa2|+	-0.522508	2.48322e-08	1.63947e-07
NM_001107527|0|Man2a2|-	-0.574529	2.49178e-08	1.64336e-07
NM_001024306|0|Gar1|-	0.56225	2.53165e-08	1.6683e-07
NM_001108240|0|Clptm1l|-	-0.54883	2.54145e-08	1.6734e-07
NM_031621|0|Sh2b3|+	-0.607086	2.55425e-08	1.68046e-07
NM_001134555|0|C1r|+	-0.520616	2.58833e-08	1.7015e-07
NM_001109532|0|Mapk11|-	-1.04858	2.61038e-08	1.71459e-07
NM_031975|0|Ptms|-	-0.54425	2.61247e-08	1.71459e-07
NM_001271488|0|Ints6|-	-0.631102	2.64221e-08	1.73271e-07
NM_001079889|0|Sephs2|-	0.567966	2.6524e-08	1.73798e-07
NM_001107448|0|Fam204a|-	0.819293	2.68939e-08	1.7608e-07
NM_001080148|0|Dhcr24|+	0.577687	2.71746e-08	1.77774e-07
NM_001029915|0|Brix1|-	-0.557337	2.73794e-08	1.7897e-07
NM_001107680|0|Mlf1|+	1.27114	2.7493e-08	1.79568e-07
NM_001044249|0|Antxr1|-	0.799193	2.78601e-08	1.81819e-07
NM_001012079|0|Arhgef2|+	0.56398	2.82185e-08	1.8401e-07
NM_022232|0|Dnajc3|+	-0.613022	2.83308e-08	1.84594e-07
NM_153628|0|Sec11c|+	-0.683013	2.85426e-08	1.85825e-07
NM_139261|0|Hspbp1|+	0.568343	2.88273e-08	1.87528e-07
NM_199404|0|Man2b1|+	-0.541014	2.89381e-08	1.88098e-07
NM_001030023|0|Map2k4|-	0.866268	2.90684e-08	1.88776e-07
NM_199412|0|Micu1|+	0.55147	2.9089e-08	1.88776e-07
NM_001108667|0|Fktn|+	0.777669	2.91837e-08	1.89239e-07
NM_001106840|0|Gsta4|+	1.57403	2.93231e-08	1.89991e-07
NM_172038|0|Gstm5|+	0.606233	2.9668e-08	1.92073e-07
NM_013043|0|Tsc22d1|+	0.535197	2.97794e-08	1.9264e-07
NM_024373|0|Galnt1|+	0.563464	3.0048e-08	1.94222e-07
NM_001191639|0|Coro7|+	-0.620003	3.05067e-08	1.9703e-07
NM_001106470|0|Mettl14|-	0.575646	3.05432e-08	1.97109e-07
NM_145679|0|Lrrc3|+	-1.3583	3.06382e-08	1.97565e-07
NM_001106243|0|Map4k1|+	-0.796656	3.07095e-08	1.97868e-07
NM_017171|0|Prkce|+	1.07492	3.0759e-08	1.98029e-07
NM_022385|0|Arl1|+	0.576391	3.1119e-08	2.00188e-07
NM_001007624|0|Qars|+	-0.54707	3.15177e-08	2.02593e-07
NM_001305179|0|Rprd1a|-	-0.588871	3.15518e-08	2.02651e-07
NM_022204|0|Exoc5|-	0.608814	3.16286e-08	2.02984e-07
NM_001130540|0|Ext1|-	-0.534128	3.28299e-08	2.10527e-07
NM_001106619|0|Usp5|-	0.582693	3.29985e-08	2.11441e-07
NM_001107430|0|Pdpr|-	0.771782	3.30761e-08	2.1177e-07
NR_130129|0|Tincr|+	-0.958924	3.3498e-08	2.14303e-07
NM_001008288|0|Cfap298|-	-0.678438	3.38945e-08	2.16668e-07
NM_001024257|0|Cenpt|-	-0.545864	3.40532e-08	2.17511e-07
NM_001105835|0|Cisd3|+	-0.598174	3.41043e-08	2.17666e-07
NM_022865|0|Gphn|+	0.705826	3.47619e-08	2.21689e-07
NM_001048043|0|Tmem230|-	-0.622799	3.51228e-08	2.23815e-07
NM_001134549|0|Zzz3|+	0.564758	3.55447e-08	2.26326e-07
NM_198771|0|Fam3c|-	-0.624586	3.58169e-08	2.2788e-07
NM_001107741|0|Med19|+	-0.567437	3.64829e-08	2.31935e-07
NM_031524|0|Pdgfb|-	0.622758	3.71125e-08	2.35753e-07
NM_001030024|0|Slc19a2|+	-0.765392	3.72873e-08	2.36678e-07
NM_001108751|0|Bcdin3d|-	-1.03931	3.73571e-08	2.36936e-07
NM_001106340|0|Mphosph10|-	-0.558265	3.76741e-08	2.3876e-07
NM_139112|0|Lmo1|-	-1.30287	3.85039e-08	2.43828e-07
NM_001031652|0|St6galnac2|-	-0.644201	3.87081e-08	2.44739e-07
NM_001112737|0|Limd1|+	0.585457	3.86793e-08	2.44739e-07
NM_133392|0|Stk17b|-	0.662679	3.8933e-08	2.45969e-07
NM_001047095|0|Nop16|+	0.553625	3.92905e-08	2.48034e-07
NM_001271210|0|Ralgapb|+	-0.555544	3.96614e-08	2.50181e-07
NM_001134763|0|Hip1r|-	-0.571597	3.99283e-08	2.51669e-07
NM_212505|0|Ier3|-	-0.5364	4.00592e-08	2.52298e-07
NM_001106503|0|Stard7|+	0.599527	4.03016e-08	2.53628e-07
NM_001109477|0|Dnal1|+	1.40625	4.03522e-08	2.5375e-07
NM_001105865|0|Dgcr8|+	-0.5424	4.20137e-08	2.63993e-07
NM_001013169|0|Phc2|+	-0.569337	4.25417e-08	2.66774e-07
NM_001130573|0|Maff|+	-0.57052	4.25205e-08	2.66774e-07
NM_053595|0|Pgf|-	-0.836716	4.25549e-08	2.66774e-07
NM_001002022|0|Clint1|+	0.661427	4.31646e-08	2.70387e-07
NM_001009631|0|Tmco1|+	-0.72318	4.36529e-08	2.73235e-07
NM_031328|0|Bcl10|+	0.567398	4.37482e-08	2.7362e-07
NM_001007666|0|Bcs1l|+	-0.696567	4.3817e-08	2.73839e-07
NM_001109649|0|Mrpl57|+	-0.753303	4.41311e-08	2.7559e-07
NM_001109183|0|Lhfpl6|+	0.54553	4.41704e-08	2.75623e-07
NM_001014216|0|Nabp1|+	-0.877652	4.43747e-08	2.76685e-07
NM_001106326|0|Sf3b2|-	0.516994	4.48922e-08	2.79697e-07
NM_001105778|0|Rnf145|+	-0.527589	4.62097e-08	2.87684e-07
NM_177426|0|Gstm2|-	-0.856816	4.74544e-08	2.95207e-07
NM_001134885|0|Usp40|-	-0.665898	4.7802e-08	2.97142e-07
NM_020656|0|Parva|+	0.56531	4.80438e-08	2.98416e-07
NM_001079531|0|Tpmt|+	0.648356	4.84778e-08	3.00881e-07
NM_001129882|0|Pcgf5|+	0.625227	4.88388e-08	3.0289e-07
NM_001106153|0|Ndufa2|-	-0.557696	4.88972e-08	3.0302e-07
NM_031599|0|Eif2ak3|+	-0.658616	5.07941e-08	3.14536e-07
NM_022542|0|Rhob|-	0.52312	5.15561e-08	3.19011e-07
NM_053669|0|Sh2b2|+	-0.893665	5.28421e-08	3.26719e-07
NM_001080151|0|Cep85|-	-0.545546	5.32034e-08	3.28702e-07
NM_001007744|0|Tor2a|+	-0.580607	5.39651e-08	3.33154e-07
NM_001109013|0|Praf2|-	-0.584139	5.43985e-08	3.35574e-07
NM_199091|0|Cct3|+	0.512956	5.48179e-08	3.37905e-07
NM_001271039|0|Tmem216|-	-0.724144	5.52042e-08	3.40028e-07
NM_001012082|0|Slc35a3|-	0.663346	5.62651e-08	3.46299e-07
NM_001017385|0|Kdelr1|+	-0.514544	5.63656e-08	3.46655e-07
NM_001271072|0|Abhd13|-	-0.642223	5.65586e-08	3.47579e-07
NM_001107566|0|Tpcn2|-	-0.613179	5.75306e-08	3.53284e-07
NM_001107740|0|Ctnnd1|-	0.510522	5.83739e-08	3.58191e-07
NM_001170334|0|Gfod1|-	1.1545	5.91395e-08	3.62615e-07
NM_023975|0|Wdr7|+	0.756955	5.94762e-08	3.64404e-07
NM_001134520|0|Rad54l2|-	0.604658	6.03732e-08	3.69621e-07
NM_001191682|0|Sfi1|-	-0.686309	6.05014e-08	3.70126e-07
NM_001014218|0|Atg9a|-	-0.550973	6.11261e-08	3.73666e-07
NM_053571|0|Sec16b|+	-0.779759	6.14108e-08	3.75124e-07
NM_001191819|0|Ubp1|+	-0.56889	6.18987e-08	3.77819e-07
NM_173045|0|Zc3hav1|-	0.593116	6.2776e-08	3.82887e-07
NM_001033704|0|Xylb|+	-0.598162	6.29886e-08	3.83894e-07
NM_001001800|0|rnf141|-	0.85057	6.33809e-08	3.85995e-07
NM_053718|0|Mllt3|-	1.19669	6.36274e-08	3.87206e-07
NM_053961|0|Erp29|+	-0.51924	6.4041e-08	3.89431e-07
NM_001037214|0|Cdca4|-	0.558098	6.50135e-08	3.95048e-07
NM_053331|0|Txn2|-	0.544934	6.51847e-08	3.95792e-07
NM_001100882|0|Sema3g|+	-0.595177	6.52558e-08	3.95927e-07
NM_001015013|0|Fam89b|-	0.5919	6.54415e-08	3.96757e-07
NM_001044290|0|Larp7|-	0.540476	6.64622e-08	4.02645e-07
NM_001007002|0|Mxra8|+	-0.574426	6.65969e-08	4.0316e-07
NR_102351|0|LOC100910973|-	0.55818	6.6726e-08	4.0364e-07
NM_001012193|0|Rdh11|-	0.71129	6.71398e-08	4.05841e-07
NM_001134516|0|Uap1l1|-	-0.877745	6.73931e-08	4.07069e-07
NM_001108839|0|Mettl2b|+	0.625868	6.80639e-08	4.10814e-07
NM_138886|0|Ick|+	0.822511	7.12599e-08	4.29785e-07
NM_001024271|0|Rnf185|-	0.580014	7.14232e-08	4.30449e-07
NM_001034006|0|Acap2|+	0.578245	7.23843e-08	4.35918e-07
NM_001013909|0|Wdr70|-	-0.659823	7.26025e-08	4.36908e-07
NM_001007683|0|Glt8d1|+	-0.621791	7.42345e-08	4.46398e-07
NM_001013856|0|Cnot6|-	0.550743	7.47324e-08	4.49059e-07
NM_001107994|0|Spsb1|-	0.715203	7.49963e-08	4.50311e-07
NM_013214|0|Acot7|+	-0.548926	7.50946e-08	4.50358e-07
NM_052800|0|Tk1|-	-0.515544	7.51153e-08	4.50358e-07
NM_001271054|0|Frmd6|+	0.561205	7.59384e-08	4.54957e-07
NM_053516|0|Nol3|+	-0.600684	7.67594e-08	4.59537e-07
NM_001106321|0|Lrp5|-	-0.542037	7.7004e-08	4.60322e-07
NM_138518|0|Crispld2|+	0.665791	7.6993e-08	4.60322e-07
NM_001082549|0|Spint2|-	-0.562543	7.75206e-08	4.63069e-07
NM_001168583|0|Oxa1l|+	-0.613303	7.82196e-08	4.669e-07
NM_199256|0|Sec61a1|-	-0.506121	7.83431e-08	4.67294e-07
NM_001100499|0|Pkp2|-	-0.690736	7.85591e-08	4.68237e-07
NM_001082580|0|Nit1|-	-0.607904	7.94451e-08	4.73171e-07
NM_001100556|0|Gtf2e1|+	0.590154	8.04396e-08	4.78742e-07
NM_001135720|0|Spaca6|+	-0.838666	8.25123e-08	4.90433e-07
NM_053307|0|Msra|-	1.38505	8.25247e-08	4.90433e-07
NM_001008317|0|Erp44|-	-0.564261	8.26856e-08	4.91029e-07
NM_001178072|0|Ubr1|-	0.590701	8.57465e-08	5.08834e-07
NM_031642|0|Klf6|-	0.533504	8.65304e-08	5.1311e-07
NM_024139|0|Chp1|+	-0.64996	8.75208e-08	5.18604e-07
NM_001106740|0|Ppp2r5e|-	0.624103	8.88356e-08	5.2601e-07
NM_001009694|0|LOC314140|+	0.549216	8.94482e-08	5.29252e-07
NM_001134503|0|Camsap2|-	0.518528	8.9791e-08	5.30892e-07
NM_012950|0|F2r|-	-0.510056	9.71973e-08	5.74264e-07
NM_001008369|0|Pitpnm1|+	-0.549431	9.79504e-08	5.78292e-07
NM_001007008|0|Chchd10|-	-0.634206	9.86485e-08	5.81991e-07
NM_001107440|0|Vps9d1|-	-0.618119	1.00741e-07	5.93901e-07
NM_021775|0|S1pr5|-	-0.801683	1.03191e-07	6.07906e-07
NM_001025407|0|Alg5|+	-0.620165	1.04099e-07	6.1281e-07
NM_001013128|0|Dusp18|+	-0.657972	1.04379e-07	6.14015e-07
NM_001106100|0|Agtpbp1|+	0.544253	1.07624e-07	6.32644e-07
NM_001024879|0|Dnpep|-	-0.527233	1.0895e-07	6.39973e-07
NM_019367|0|Ppt2|-	-0.666835	1.09984e-07	6.45579e-07
NM_031153|0|Sharpin|-	-0.612504	1.12034e-07	6.57138e-07
NM_001013870|0|Trmt1|+	-0.553726	1.12678e-07	6.60437e-07
NM_053649|0|Kremen1|-	0.661214	1.15101e-07	6.74153e-07
NM_001108318|0|Atp6v1a|+	0.552521	1.16076e-07	6.79161e-07
NM_001134535|0|Vwa5b2|-	-0.7508	1.16124e-07	6.79161e-07
NM_001014024|0|Orai3|+	-0.652924	1.16835e-07	6.82335e-07
NM_001106106|0|Eef1e1|+	0.520144	1.16812e-07	6.82335e-07
NM_001106067|0|Colgalt1|+	-0.508828	1.17985e-07	6.88557e-07
NM_001077635|0|Acbd5|-	0.914223	1.18482e-07	6.90963e-07
NM_001007655|0|Ube2j2|+	-0.556664	1.19385e-07	6.95726e-07
NM_001106741|0|Churc1|+	0.641679	1.19893e-07	6.97684e-07
NM_001106923|0|Cul3|-	-0.52196	1.19864e-07	6.97684e-07
NM_001007697|0|Prune1|-	0.659146	1.21341e-07	7.05604e-07
NM_001108496|0|Stim1|+	-0.559769	1.21528e-07	7.06186e-07
NM_001007709|0|Mief1|+	0.60785	1.22602e-07	7.11915e-07
NM_001107596|0|Cemip2|+	-0.577308	1.27706e-07	7.41026e-07
NM_001109114|0|Aaed1|-	1.75981	1.281e-07	7.42781e-07
NM_013141|0|Ppard|+	0.570042	1.28783e-07	7.46206e-07
NM_001106683|0|Mfsd2a|-	-0.907222	1.29335e-07	7.48869e-07
NM_001271306|0|Wdr82|+	0.682232	1.31202e-07	7.59138e-07
NM_001012139|0|Plscr3|+	-0.562091	1.31889e-07	7.62571e-07
NM_001107245|0|Pcgf3|-	0.635545	1.33075e-07	7.68878e-07
NM_022521|0|Oat|-	0.507836	1.34361e-07	7.75757e-07
NM_001107528|0|Hddc3|+	-0.691623	1.35056e-07	7.78659e-07
NM_001108046|0|Ddx41|+	0.608925	1.34969e-07	7.78659e-07
NM_053377|0|Kif3a|+	0.581042	1.35641e-07	7.81479e-07
NM_053690|0|Dnajc14|+	-0.606977	1.36479e-07	7.85748e-07
NM_001013135|0|Entr1|-	-0.709243	1.37577e-07	7.91506e-07
NM_001017466|0|Chmp4c|-	-0.751374	1.38811e-07	7.98037e-07
NM_001025128|0|Castor1|+	-0.836622	1.40776e-07	8.08766e-07
NM_031556|0|Cav1|+	-0.514094	1.42379e-07	8.17394e-07
NM_001013074|0|Pknox1|+	0.77866	1.42974e-07	8.20231e-07
NM_001012179|0|Fxr1|-	0.577815	1.45136e-07	8.31473e-07
NM_001015029|0|Kpna6|-	0.572154	1.45139e-07	8.31473e-07
NM_001024972|0|Arglu1|+	-0.529341	1.4596e-07	8.35589e-07
NM_001014121|0|Amz2|+	0.544518	1.47291e-07	8.42017e-07
NM_001108476|0|Zfp428|+	0.6146	1.4723e-07	8.42017e-07
NM_001047104|0|Nr2c2ap|-	-0.574067	1.5183e-07	8.67357e-07
NM_021842|0|Ensa|+	0.601103	1.52408e-07	8.70046e-07
NR_073441|0|Crebzf|-	-0.569131	1.5388e-07	8.77829e-07
NM_001134997|0|Gucd1|+	0.837113	1.54529e-07	8.80912e-07
NM_134349|0|Mgst1|+	-0.549945	1.57314e-07	8.96162e-07
NM_001106988|0|Spsb3|+	-0.583536	1.58884e-07	9.04467e-07
NM_001081972|0|Klc1|+	0.5518	1.59098e-07	9.05053e-07
NM_133398|0|Mtdh|+	0.654848	1.6034e-07	9.11477e-07
NM_001160232|0|Fau|+	0.563491	1.62647e-07	9.23946e-07
NM_001108941|0|Tbl1xr1|+	0.574489	1.63198e-07	9.2607e-07
NM_053615|0|Csnk1a1|+	0.552461	1.63249e-07	9.2607e-07
NM_001013969|0|Slc46a1|+	-0.82321	1.6633e-07	9.42885e-07
NM_001108708|0|Snx13|+	0.617232	1.68146e-07	9.52514e-07
NM_017008|0|Gapdh|-	-0.634346	1.68897e-07	9.561e-07
NM_033298|0|Yes1|+	0.704494	1.69548e-07	9.59119e-07
NM_001107875|0|Rbsn|-	0.592498	1.7434e-07	9.85539e-07
NM_001005878|0|Kifc1|+	-0.50613	1.75544e-07	9.91651e-07
NR_027983|0|LOC680254|+	-0.722349	1.77468e-07	1.00182e-06
NM_001109141|0|Kctd15|-	0.54926	1.82146e-07	1.02752e-06
NR_024535|0|Alg3|+	-0.621263	1.84042e-07	1.03749e-06
NM_001109202|0|Tcp11l1|-	0.751069	1.84276e-07	1.03777e-06
NM_133316|0|Mutyh|+	-0.757733	1.84348e-07	1.03777e-06
NM_001107368|0|Bmi1|+	0.605213	1.84489e-07	1.03785e-06
NM_001108490|0|Tm6sf1|+	-0.585813	1.84896e-07	1.03942e-06
NM_001107748|0|Slc35c1|-	-0.577341	1.87019e-07	1.05062e-06
NM_001106167|0|Setd6|-	-0.716821	1.8867e-07	1.05843e-06
NM_012591|0|Irf1|+	0.54773	1.88664e-07	1.05843e-06
NM_133393|0|Lfng|-	-0.558741	1.8885e-07	1.05871e-06
NM_001007703|0|Cptp|-	-0.927582	1.90533e-07	1.0674e-06
NM_019204|0|Bace1|+	0.603748	1.93347e-07	1.08242e-06
NM_001025646|0|Cep55|+	0.520932	1.96259e-07	1.09797e-06
NM_001110492|0|Phf14|+	0.561656	1.97024e-07	1.10149e-06
NM_134467|0|Rnf38|-	0.806572	1.97811e-07	1.10513e-06
NM_198726|0|Kpna1|-	0.633237	2.02825e-07	1.13236e-06
NM_001170566|0|Mbd6|-	-0.540049	2.03637e-07	1.13611e-06
NM_001108159|0|Dpp8|+	-0.519846	2.05707e-07	1.14687e-06
NM_001037349|0|Bloc1s2|-	0.5544	2.11759e-07	1.1798e-06
NM_001106679|0|Ipp|+	0.622834	2.12498e-07	1.1831e-06
NM_001271031|0|Tmem231|-	-0.700028	2.12982e-07	1.18499e-06
NM_001025760|0|Zkscan1|+	0.701067	2.17996e-07	1.21205e-06
NM_001031661|0|B4galt7|-	0.664675	2.18332e-07	1.21309e-06
NM_001108542|0|Arhgef28|-	0.686361	2.23266e-07	1.23965e-06
NM_001106540|0|Pigt|+	-0.499366	2.24517e-07	1.24575e-06
NM_001109379|0|Dnd1|-	-1.20061	2.28351e-07	1.26616e-06
NM_001025664|0|Wsb1|-	-0.522976	2.33969e-07	1.29642e-06
NM_001025625|0|Stub1|-	-0.55508	2.34795e-07	1.30011e-06
NM_001012178|0|Mynn|-	0.689638	2.43541e-07	1.34762e-06
NM_023963|0|Cdx2|+	0.599182	2.43981e-07	1.34891e-06
NM_171990|0|Bpnt1|+	-0.548912	2.44108e-07	1.34891e-06
NM_001004070|0|Egfl8|-	-0.968617	2.50006e-07	1.38056e-06
NM_001107674|0|Naa15|+	0.493251	2.53168e-07	1.39707e-06
NM_138849|0|Syt17|-	0.924402	2.55304e-07	1.40791e-06
NM_001106943|0|Foxo4|+	0.52816	2.65063e-07	1.46073e-06
NM_001107082|0|Etv5|+	-0.719407	2.66171e-07	1.46484e-06
NM_001169143|0|Zfp444|-	0.695523	2.6602e-07	1.46484e-06
NM_001173511|0|Vps50|+	0.74307	2.6789e-07	1.4733e-06
NM_001037795|0|Fmc1|+	-0.810382	2.69112e-07	1.47902e-06
NM_012949|0|Eno3|+	-1.00401	2.70598e-07	1.48618e-06
NM_001115025|0|Mbd2|+	-0.550106	2.72256e-07	1.49428e-06
NM_001002851|0|Nenf|-	-0.689639	2.75159e-07	1.50919e-06
NM_001014007|0|LOC306766|+	0.536078	2.7748e-07	1.52089e-06
NM_001170327|0|Son|+	0.482544	2.77832e-07	1.52179e-06
NM_001024888|0|Gatad2b|+	0.692057	2.81705e-07	1.54196e-06
NM_001014155|0|Taf1c|-	-0.537466	2.8224e-07	1.54385e-06
NM_017177|0|Chkb|-	-0.548438	2.91918e-07	1.59571e-06
NM_001107077|0|Fn3krp|+	0.578595	2.92659e-07	1.59869e-06
NM_001173471|0|Lyrm9|+	1.02157	2.93993e-07	1.60489e-06
NM_001257352|0|Pkd1|+	-0.513148	3.00458e-07	1.63908e-06
NM_001329879|0|Eif5|+	0.600085	3.0408e-07	1.65773e-06
NM_001014168|0|Poll|-	0.578399	3.05479e-07	1.66424e-06
NM_001108404|0|Cdc14b|-	0.62299	3.11598e-07	1.69643e-06
NM_001108118|0|Itga5|-	-0.490738	3.34097e-07	1.8177e-06
NM_172043|0|Masp2|+	-0.785327	3.35e-07	1.82139e-06
NM_001301285|0|Tpm3|+	0.518083	3.35767e-07	1.82434e-06
NM_145676|0|Cby1|+	0.960057	3.44243e-07	1.86914e-06
NM_153474|0|Fzd3|-	0.900526	3.50522e-07	1.90196e-06
NM_001107236|0|Cobl|-	-0.728932	3.55656e-07	1.92853e-06
NM_001159655|0|LOC100294508|+	-0.554743	3.66621e-07	1.98666e-06
NM_001011980|0|Ppan|+	-0.545708	3.72373e-07	2.01648e-06
NM_001024971|0|Haus8|-	-0.616833	3.72995e-07	2.0185e-06
NM_001014223|0|Dnase1l1|+	-0.699131	3.7385e-07	2.02178e-06
NM_001037775|0|Chst12|-	-0.602638	3.75374e-07	2.02867e-06
NM_001004260|0|Slc22a18|+	-1.06184	3.83186e-07	2.06951e-06
NM_001007609|0|Mfap3|+	0.652072	3.89293e-07	2.10109e-06
NM_031087|0|Psen2|-	-0.731006	3.92636e-07	2.11773e-06
NM_001014266|0|Cep83|+	-0.783029	4.02921e-07	2.17032e-06
NM_001025722|0|Cdk10|+	-0.563519	4.02774e-07	2.17032e-06
NM_001105845|0|Plcd3|-	-0.666512	4.11024e-07	2.2125e-06
NM_013123|0|Il1r1|+	0.541104	4.12111e-07	2.21687e-06
NM_080886|0|Msmo1|+	-0.488386	4.12839e-07	2.21932e-06
NM_175755|0|Ppm1f|-	0.619189	4.16951e-07	2.23994e-06
NM_001106084|0|Tnks|+	0.629144	4.18115e-07	2.2447e-06
NM_053523|0|Herpud1|-	-0.586188	4.21374e-07	2.26071e-06
NM_001012217|0|Ssh3|-	-0.537165	4.21781e-07	2.26139e-06
NM_001106152|0|Slc25a2|-	-1.06372	4.23351e-07	2.26831e-06
NM_017060|0|Pla2g16|+	0.74605	4.30398e-07	2.30455e-06
NM_001012083|0|Snx7|-	0.683946	4.36718e-07	2.33684e-06
NM_001106735|0|Klhl28|-	0.689771	4.39719e-07	2.35135e-06
NM_001108362|0|Tmem128|-	-0.554838	4.43855e-07	2.37191e-06
NM_001107809|0|Zfp512b|-	-0.515767	4.47026e-07	2.38728e-06
NM_001077670|0|Eif3j|+	0.546887	4.50356e-07	2.40067e-06
NM_017024|0|Lcat|-	-0.595583	4.50422e-07	2.40067e-06
NM_022303|0|Card9|-	-0.599775	4.50422e-07	2.40067e-06
NM_001047871|0|Ifrd2|+	-0.573068	4.5892e-07	2.44436e-06
NM_001014772|0|Adam9|+	0.553679	4.60578e-07	2.45158e-06
NM_001191962|0|Gpsm2|-	0.570318	4.64474e-07	2.4707e-06
NM_177934|0|Smug1|-	0.825278	4.67515e-07	2.48525e-06
NM_001170594|0|Knl1|+	-0.578054	4.73578e-07	2.51583e-06
NM_001013149|0|Tlnrd1|-	-0.65379	4.80392e-07	2.55035e-06
NM_021752|0|Birc2|-	-0.55081	4.91329e-07	2.60671e-06
NM_001198589|0|Tead1|+	0.650547	4.92811e-07	2.61286e-06
NM_001024899|0|Sufu|+	0.785729	4.94058e-07	2.61605e-06
NM_001024966|0|Samd14|+	0.815627	4.93928e-07	2.61605e-06
NM_001013938|0|Vwa1|-	-0.520732	5.06756e-07	2.68154e-06
NM_001014198|0|Gskip|+	0.652914	5.09577e-07	2.69471e-06
NM_001017463|0|Vps35l|+	0.537253	5.125e-07	2.7084e-06
NM_001271258|0|Ylpm1|+	0.51788	5.16045e-07	2.72536e-06
NM_019163|0|Psen1|+	0.6679	5.19673e-07	2.74274e-06
NM_001039023|0|Net1|+	-0.531399	5.2754e-07	2.78245e-06
NM_001014219|0|Ankzf1|+	-0.577888	5.31696e-07	2.80255e-06
NM_019371|0|Egln3|-	0.485946	5.33627e-07	2.8109e-06
NM_001013062|0|Thbs1|+	0.468423	5.34736e-07	2.81491e-06
NM_001033971|0|Ndufaf3|-	-0.709494	5.36479e-07	2.82226e-06
NM_001107454|0|Nkd2|+	-0.623316	5.40942e-07	2.84389e-06
NM_001005553|0|Git2|+	-0.53714	5.48725e-07	2.88294e-06
NM_001014187|0|Lancl2|-	0.565434	5.55254e-07	2.91535e-06
NM_053622|0|Pom121|+	-0.49001	5.61662e-07	2.94709e-06
NM_001025054|0|LOC500956|+	-0.622237	5.78955e-07	3.03435e-06
NM_080767|0|Psmb8|+	0.535399	5.7904e-07	3.03435e-06
NM_012515|0|Tspo|+	-0.510478	5.87681e-07	3.07764e-06
NM_022231|0|Xiap|+	0.685562	5.88173e-07	3.07823e-06
NM_198775|0|P4ha3|+	0.615203	5.99072e-07	3.13325e-06
NM_001013182|0|Jpt2|-	0.482913	6.01066e-07	3.14166e-06
NM_054011|0|Sh3bp5|-	0.504855	6.24373e-07	3.26137e-06
NM_022508|0|Mthfd1|+	0.512815	6.26281e-07	3.26923e-06
NM_001034188|0|Ppil1|-	0.49589	6.3501e-07	3.31267e-06
NM_001191911|0|Zfp251|-	0.673011	6.35856e-07	3.31495e-06
NM_001005887|0|Itch|+	0.575953	6.37508e-07	3.32143e-06
NM_001044255|0|Coq2|+	-0.666565	6.47208e-07	3.3698e-06
NM_001106319|0|Cars|-	-0.505602	6.51717e-07	3.3911e-06
NM_001039587|0|Wdr45b|-	0.54348	6.59845e-07	3.4312e-06
NM_001106397|0|Mical1|+	-0.545375	6.64218e-07	3.45172e-06
NM_001106061|0|Arhgef3|+	0.630684	6.93513e-07	3.60165e-06
NM_001108294|0|Copz2|+	-0.671462	6.97976e-07	3.62251e-06
NM_001105983|0|Disp1|-	-0.653695	7.05522e-07	3.65933e-06
NM_001047847|0|Wdr83|-	-0.633464	7.23386e-07	3.74959e-06
NM_001135742|0|Irgq|+	0.511729	7.24503e-07	3.75298e-06
NM_001106901|0|Cnnm3|+	-0.580033	7.32244e-07	3.79066e-06
NM_012788|0|Dlg1|-	0.523449	7.43355e-07	3.84573e-06
NM_001107722|0|Bcar3|+	0.567926	7.6228e-07	3.94112e-06
NM_199395|0|Arhgef25|-	-0.536957	7.68398e-07	3.97022e-06
NM_001011930|0|Trip13|+	0.584631	7.70707e-07	3.97961e-06
NM_001106961|0|Ofd1|+	0.612314	7.73081e-07	3.98933e-06
NM_001107701|0|Lrrc71|-	-0.563421	7.77183e-07	4.00795e-06
NM_001191847|0|Mfsd1|+	0.541323	7.83927e-07	4.04016e-06
NM_001169100|0|Use1|+	-0.673698	7.87977e-07	4.05846e-06
NM_206849|0|Rxrb|+	0.570924	7.93891e-07	4.08632e-06
NM_212517|0|Ndufa11|-	-0.494447	7.96017e-07	4.09467e-06
NM_001005873|0|Dhx40|-	0.541515	7.97659e-07	4.10052e-06
NM_013067|0|Rpn1|+	-0.465907	8.00757e-07	4.11123e-06
NM_053713|0|Klf4|-	0.720615	8.00422e-07	4.11123e-06
NM_001013222|0|Rnd1|-	0.490576	8.06562e-07	4.13841e-06
NM_053925|0|Psmd10|-	0.719096	8.20015e-07	4.20478e-06
NM_001106158|0|Fam13b|-	-0.498648	8.31145e-07	4.25916e-06
NM_207589|0|Selenok|+	-0.532282	8.56064e-07	4.38409e-06
NM_214457|0|Phactr1|+	0.941935	8.61854e-07	4.41095e-06
NM_001134463|0|Camkmt|+	1.02043	8.65141e-07	4.42498e-06
NM_031323|0|Bmp1|-	-0.490068	8.70297e-07	4.44855e-06
NM_001173451|0|Vps25|+	-0.543367	8.74887e-07	4.46919e-06
NM_133324|0|Naa35|-	0.492732	8.88229e-07	4.53449e-06
NM_057190|0|Nsmf|+	-0.498172	8.93636e-07	4.55923e-06
NM_001108741|0|Appl2|+	-0.577676	8.96096e-07	4.56891e-06
NM_001109476|0|Pfdn2|+	-0.493627	9.01435e-07	4.59177e-06
NM_001270620|0|Ppm1b|+	0.528036	9.01713e-07	4.59177e-06
NM_001024331|0|Rab43|-	1.0599	9.02888e-07	4.59488e-06
NM_001107123|0|Tnrc18|+	0.502853	9.1518e-07	4.65451e-06
NM_022615|0|Top1|+	0.558452	9.17067e-07	4.66118e-06
NM_001014048|0|Ctdspl2|+	0.596225	9.23157e-07	4.68627e-06
NM_001109053|0|Dtx3l|+	0.646673	9.23062e-07	4.68627e-06
NM_001136229|0|Trpm4|-	-0.591057	9.25148e-07	4.69343e-06
NM_001008281|0|Psmd3|+	-0.466583	9.36667e-07	4.7489e-06
NM_001002831|0|Rpp21|+	-0.570436	9.38821e-07	4.75685e-06
NM_001109083|0|Nsl1|+	-0.546297	9.51033e-07	4.81514e-06
NM_017058|0|Vdr|-	0.894027	9.51513e-07	4.81514e-06
NM_001271219|0|Ankrd10|+	-0.513512	9.52334e-07	4.81629e-06
NM_001012133|0|Sp140|+	-0.537099	9.56659e-07	4.83214e-06
NM_053447|0|Hdac2|-	-0.497219	9.56444e-07	4.83214e-06
NM_013013|0|Psap|+	-0.456334	9.59999e-07	4.84599e-06
NM_001135716|0|Map9|+	0.953857	9.77435e-07	4.93094e-06
NM_001191833|0|Ccny|-	0.598096	9.81939e-07	4.95058e-06
NM_019335|0|Eif2ak2|-	0.486936	1.00184e-06	5.04776e-06
NM_001106280|0|Tmem126b|+	-0.694803	1.01531e-06	5.11247e-06
NM_001107903|0|Tmem68|-	-0.584998	1.01769e-06	5.12128e-06
NM_001013094|0|Ccnl2|+	-0.53378	1.02974e-06	5.1787e-06
NM_022626|0|Phka1|-	0.743997	1.03092e-06	5.18144e-06
NM_001011986|0|Sf3a2|-	-0.525429	1.03989e-06	5.22328e-06
NM_053485|0|S100a6|+	0.454621	1.04876e-06	5.26454e-06
NM_001271224|0|Rnf11l1|-	0.893211	1.05118e-06	5.27347e-06
NM_001024357|0|Msantd4|+	0.509763	1.0576e-06	5.30239e-06
NM_031675|0|Actn4|-	-0.453519	1.07583e-06	5.39046e-06
NM_001109571|0|Polr3gl|-	0.685197	1.09214e-06	5.46878e-06
NM_031785|0|Atp6ap1|-	-0.461976	1.09391e-06	5.47429e-06
NM_001100805|0|Tmem41a|+	-0.600682	1.09509e-06	5.47682e-06
NM_001012023|0|Epb41l5|-	0.80587	1.09822e-06	5.48907e-06
NM_019239|0|Mgat3|+	0.610406	1.12048e-06	5.59687e-06
NM_001107360|0|Dip2c|+	0.581974	1.13033e-06	5.6426e-06
NM_001106142|0|Afap1l1|-	-0.720836	1.13285e-06	5.65169e-06
NM_001106197|0|Arv1|+	-0.598367	1.14103e-06	5.68903e-06
NM_001107644|0|Rtn4ip1|+	-0.676106	1.14615e-06	5.71103e-06
NM_001107054|0|Hexim2|+	0.612551	1.15933e-06	5.77316e-06
NM_001014273|0|Armcx3|+	-0.552251	1.16751e-06	5.81032e-06
NM_001107666|0|Ttc14|+	0.545909	1.18942e-06	5.91572e-06
NM_001106419|0|Rad1|+	-0.59019	1.21019e-06	6.01536e-06
NM_144758|0|Slc15a4|+	-0.654269	1.21839e-06	6.05241e-06
NM_001105966|0|Creg1|+	-0.554131	1.22244e-06	6.06878e-06
NM_001106230|0|Qpctl|-	-0.565297	1.24258e-06	6.16502e-06
NM_001270704|0|Ehbp1l1|-	-0.542372	1.24999e-06	6.19419e-06
NM_001305274|0|March6|-	-0.474213	1.24987e-06	6.19419e-06
NM_017325|0|Runx1|-	0.806938	1.25123e-06	6.19658e-06
NM_001082977|0|Rasgrp2|+	-0.649671	1.28852e-06	6.37736e-06
NM_057123|0|Psmc1|+	0.461755	1.30435e-06	6.45175e-06
NM_001107097|0|Zbtb11|-	-0.512628	1.31467e-06	6.49885e-06
NM_001309453|0|Sec24d|+	0.489122	1.33699e-06	6.60515e-06
NM_001007739|0|Sar1a|+	-0.459258	1.34295e-06	6.63058e-06
NM_001105799|0|Med11|+	-0.936197	1.34467e-06	6.635e-06
NM_001025145|0|Zfp365|+	0.616329	1.37314e-06	6.77138e-06
NM_012876|0|Rps29|-	0.459226	1.43652e-06	7.07963e-06
NM_031541|0|Scarb1|+	-0.494464	1.44386e-06	7.11149e-06
NM_001071776|0|Bola1|-	0.750808	1.45198e-06	7.14715e-06
NM_001107111|0|Il10rb|+	-0.56301	1.46006e-06	7.18256e-06
NM_053982|0|Rps15a|-	0.92846	1.47137e-06	7.23379e-06
NM_001012088|0|Pex16|+	-0.684135	1.48095e-06	7.27649e-06
NM_022399|0|Calr|-	-0.445123	1.48677e-06	7.30067e-06
NM_001031627|0|Kif1bp|-	-0.563177	1.49684e-06	7.34567e-06
NM_001170565|0|Il17rc|+	-0.642036	1.5072e-06	7.392e-06
NM_001013146|0|Fosl2|-	1.33696	1.51071e-06	7.40474e-06
NM_001106462|0|Lamtor5|+	0.545302	1.5284e-06	7.48697e-06
NM_001135561|0|Sos2|-	0.582511	1.53795e-06	7.52916e-06
NM_001108575|0|Brd3|-	0.505062	1.54163e-06	7.54264e-06
NM_001170462|0|Sema4b|+	-0.55025	1.54508e-06	7.55496e-06
NM_001137626|0|E2f3|+	0.646455	1.56507e-06	7.64808e-06
NM_001008315|0|Ltbr|-	-0.47379	1.58212e-06	7.72677e-06
NM_001013984|0|Npl|-	-0.698137	1.59067e-06	7.76384e-06
NM_053431|0|Qsox1|-	-0.492268	1.59724e-06	7.79122e-06
NM_001007664|0|Abhd14b|+	-0.608799	1.62898e-06	7.94129e-06
NM_001100708|0|Nrf1|+	0.575948	1.63196e-06	7.95101e-06
NM_052804|0|Fmr1|-	0.497649	1.64315e-06	8.00073e-06
NM_001100667|0|Mtx1|-	0.510816	1.66284e-06	8.09176e-06
NM_001047856|0|Sfr1|+	0.466976	1.66732e-06	8.10869e-06
NM_001144854|0|Ciao2b|+	-0.534041	1.6703e-06	8.1183e-06
NM_001177688|0|Dcaf17|+	0.963997	1.67944e-06	8.15785e-06
NM_001037208|0|Creld2|+	-0.49052	1.68286e-06	8.16956e-06
NM_001103352|0|Kifc3|+	-0.504144	1.6961e-06	8.22892e-06
NM_001014153|0|Prmt7|+	0.509984	1.70626e-06	8.27327e-06
NM_022700|0|Arl3|-	0.487163	1.71932e-06	8.32663e-06
NM_199401|0|Cyp20a1|+	-0.520891	1.71915e-06	8.32663e-06
NM_001007801|0|Yipf3|-	-0.504442	1.73837e-06	8.41389e-06
NM_001047860|0|Znfx1|-	0.568841	1.74203e-06	8.42655e-06
NM_001013225|0|Gtpbp2|-	-0.530137	1.75982e-06	8.50757e-06
NM_001107864|0|Smarcad1|+	-0.505732	1.76428e-06	8.52401e-06
NM_001006966|0|Eci2|+	0.516765	1.76991e-06	8.54614e-06
NM_001012462|0|Supv3l1|-	-0.536286	1.77592e-06	8.56664e-06
NM_001107669|0|Plk4|+	0.476114	1.77627e-06	8.56664e-06
NM_001034150|0|Srpra|+	-0.463702	1.78431e-06	8.60031e-06
NM_001008349|0|Nfkb2|+	0.479144	1.7877e-06	8.61153e-06
NM_001170547|0|Thumpd3|+	0.529401	1.79409e-06	8.63721e-06
NM_001127531|0|Ap1s2|-	0.62614	1.79683e-06	8.64524e-06
NM_138846|0|Gpm6b|-	-0.709436	1.82514e-06	8.77627e-06
NM_001270839|0|Nr1i3|+	-0.902712	1.83985e-06	8.84172e-06
NM_001108608|0|B4galt5|-	-0.456562	1.85779e-06	8.92266e-06
NM_001191622|0|Phldb3|+	0.481738	1.86526e-06	8.95323e-06
NM_001008355|0|Emc3|-	-0.476061	1.89604e-06	9.09079e-06
NM_017067|0|Chm|-	0.557704	1.89616e-06	9.09079e-06
NM_053347|0|Nde1|-	0.505761	1.90538e-06	9.12962e-06
NM_213626|0|Kif13b|+	0.650911	1.92048e-06	9.19655e-06
NM_213562|0|Trim39|+	-0.602277	1.93591e-06	9.26496e-06
NM_001191930|0|Uap1|-	-0.648155	1.98141e-06	9.4771e-06
NM_001107562|0|B4galnt4|+	-0.524114	1.99209e-06	9.52258e-06
NM_001025007|0|RGD1310852|-	0.786522	2.00842e-06	9.59498e-06
NM_001108715|0|Exd2|+	0.578141	2.01222e-06	9.60747e-06
NM_001108179|0|Stag1|+	0.541935	2.02283e-06	9.65245e-06
NM_001037646|0|Fuz|+	-0.732667	2.0302e-06	9.68193e-06
NM_001105984|0|Rps6kc1|-	-0.545651	2.04484e-06	9.74604e-06
NM_181088|0|Whrn|-	-0.686406	2.07007e-06	9.86049e-06
NM_001106238|0|Pak4|+	0.49845	2.09142e-06	9.95632e-06
NM_033443|0|Arsb|+	-0.565362	2.11079e-06	1.00427e-05
NM_172034|0|Fntb|+	0.687441	2.13623e-06	1.01577e-05
NM_001107424|0|Slc7a6|+	-0.456403	2.1518e-06	1.02248e-05
NR_033170|0|Tyw5|-	0.539239	2.15286e-06	1.02248e-05
NM_001034032|0|Dnajc12|+	0.727643	2.16675e-06	1.02848e-05
NM_001034108|0|March2|-	-0.59181	2.17747e-06	1.03296e-05
NM_001108008|0|Eml4|+	-0.479545	2.17918e-06	1.03317e-05
NM_021661|0|Rgs19|-	-0.553353	2.1925e-06	1.03888e-05
NM_133323|0|Zfp111|-	-0.53797	2.2242e-06	1.05328e-05
NM_022592|0|Tkt|+	-0.443503	2.2401e-06	1.06019e-05
NM_001109297|0|Tusc2|+	-0.773652	2.25383e-06	1.06607e-05
NM_001107655|0|Drosha|+	-0.482626	2.26941e-06	1.07281e-05
NM_001173334|0|Slc25a32|-	-0.630755	2.27123e-06	1.07305e-05
NM_001107520|0|Herc2|+	0.458611	2.2786e-06	1.0759e-05
NM_001108213|0|Rev1|-	-0.495587	2.28731e-06	1.07939e-05
NM_017125|0|Cd63|+	-0.442523	2.29711e-06	1.08275e-05
NR_002155|0|RT1-CE6|-	0.564093	2.29699e-06	1.08275e-05
NM_138904|0|Gls2|+	-0.786472	2.31074e-06	1.08854e-05
NM_134455|0|Cx3cl1|-	0.450773	2.31378e-06	1.08934e-05
NM_001025678|0|Fkrp|-	-0.552964	2.32553e-06	1.09424e-05
NM_001024997|0|Ccdc93|+	0.612968	2.33079e-06	1.09574e-05
NM_001108235|0|Fbxl17|-	0.648797	2.33142e-06	1.09574e-05
NM_001014078|0|Wdr89|-	0.773249	2.33573e-06	1.09713e-05
NM_001013210|0|Fkbp14|-	0.513654	2.35168e-06	1.10398e-05
NM_001024970|0|Sde2|+	-0.48331	2.35453e-06	1.10468e-05
NM_001130499|0|Ttc38|+	0.980221	2.36947e-06	1.11105e-05
NM_001131006|0|Spcs1|-	-0.470593	2.38922e-06	1.11966e-05
NM_001113780|0|Tmem222|-	-0.536387	2.39592e-06	1.12215e-05
NM_001009602|0|Actr10|+	0.494793	2.45469e-06	1.14902e-05
NM_001007602|0|Gsto1|+	0.483999	2.47294e-06	1.15689e-05
NM_001109444|0|Rnf13|+	0.896785	2.49288e-06	1.16555e-05
NM_001107421|0|Gfod2|-	0.67769	2.55714e-06	1.19491e-05
NM_001033700|0|Cers2|+	-0.456184	2.56416e-06	1.1975e-05
NM_031092|0|Rab13|+	-0.544469	2.5899e-06	1.20882e-05
NM_001014236|0|Ssbp4|+	-0.593741	2.60306e-06	1.21426e-05
NM_017316|0|Slc23a2|-	-0.4907	2.64468e-06	1.23297e-05
NM_031141|0|Pax8|-	0.517854	2.6598e-06	1.2393e-05
NM_001130505|0|Ndufa6|-	-0.515777	2.67148e-06	1.24403e-05
NM_001191858|0|Lmbr1|-	-0.59219	2.70296e-06	1.25725e-05
NM_012671|0|Tgfa|+	-0.542804	2.70184e-06	1.25725e-05
NM_001134730|0|Lgalsl|-	0.48152	2.72879e-06	1.26853e-05
NM_017116|0|Capn2|-	-0.454016	2.73154e-06	1.26909e-05
NM_001024345|0|Tpm2|-	-0.526397	2.73564e-06	1.27026e-05
NM_019272|0|Sema4f|-	-0.714881	2.79265e-06	1.29599e-05
NM_080899|0|Elp1|-	0.493613	2.80225e-06	1.29971e-05
NM_001277177|0|Kdm5a|+	0.465936	2.83213e-06	1.31282e-05
NM_207598|0|Abca7|-	-0.485599	2.84011e-06	1.31576e-05
NM_001108722|0|Glrx5|+	0.608967	2.88125e-06	1.33406e-05
NM_001011932|0|Btbd1|-	-0.4947	2.89347e-06	1.33895e-05
NM_001106553|0|Alx4|+	0.700645	2.90489e-06	1.34347e-05
NM_001191557|0|Syce2|+	-1.3303	2.92157e-06	1.35042e-05
NM_001108786|0|Csrnp1|-	-0.528679	2.93579e-06	1.35621e-05
NM_001191859|0|Rbm33|+	0.521003	2.94267e-06	1.35862e-05
NM_001108262|0|Zc3h7a|+	-0.474729	2.95124e-06	1.3618e-05
NM_001108508|0|Eps8l2|+	-0.497294	2.97076e-06	1.37003e-05
NM_001107428|0|Zfp612|-	-0.674097	2.98554e-06	1.37521e-05
NM_001108647|0|Iffo1|+	-0.62194	2.98674e-06	1.37521e-05
NM_001195488|0|Coa5|-	0.467144	2.98708e-06	1.37521e-05
NM_001191765|0|Ago1|-	0.472734	3.02588e-06	1.39228e-05
NR_024118|0|Tnxa-ps1|+	1.10738	3.03521e-06	1.39578e-05
NM_031097|0|Rnpep|-	0.462579	3.0592e-06	1.4059e-05
NM_134402|0|Bzw2|-	0.478724	3.06067e-06	1.4059e-05
NM_001135802|0|Dlgap5|-	0.460101	3.07411e-06	1.41127e-05
NM_001013130|0|Sptbn1|-	-0.446801	3.07886e-06	1.41265e-05
NM_001107697|0|Otud7b|+	0.470678	3.09279e-06	1.41824e-05
NM_001108498|0|Nrip3|-	-0.472204	3.13338e-06	1.43604e-05
NM_031024|0|Dbn1|+	0.442301	3.1481e-06	1.44198e-05
NM_001191885|0|Gpd1l|-	0.77796	3.18201e-06	1.45668e-05
NM_001109096|0|Gpr75|+	-0.821095	3.22611e-06	1.47604e-05
NM_001106992|0|Cpeb4|-	0.663442	3.23147e-06	1.47766e-05
NM_001191934|0|Pkd2|-	-0.462135	3.28013e-06	1.49907e-05
NM_001007645|0|Mturn|+	0.945499	3.30077e-06	1.50765e-05
NM_053884|0|Atp6v1f|+	-0.472542	3.34768e-06	1.52822e-05
NM_001025278|0|Pus10|+	0.664268	3.40941e-06	1.55552e-05
NM_001170435|0|Anapc15|+	0.494751	3.43196e-06	1.56493e-05
NM_001168542|0|Cbfa2t2|+	0.60788	3.44436e-06	1.5697e-05
NM_022596|0|Golga2|+	-0.465603	3.44684e-06	1.56995e-05
NM_001008360|0|Cdip1|+	-0.625433	3.47346e-06	1.58119e-05
NM_001007554|0|Fblim1|-	0.584242	3.48627e-06	1.58612e-05
NM_031853|0|Dbi|-	-0.458034	3.49935e-06	1.59119e-05
NM_022851|0|Aldh5a1|+	-0.5328	3.51772e-06	1.59864e-05
NM_053453|0|Rgs2|-	0.929785	3.52561e-06	1.60133e-05
NM_001105980|0|Nvl|-	-0.570024	3.52819e-06	1.60161e-05
NM_001106963|0|Eif1ax|+	0.437946	3.5439e-06	1.60604e-05
NM_001108561|0|Ahcyl1|-	0.444934	3.54031e-06	1.60604e-05
NM_019179|0|Tyms|-	0.51891	3.54292e-06	1.60604e-05
NM_001024270|0|Pelp1|-	-0.453343	3.56131e-06	1.61303e-05
NM_001106245|0|Lin37|-	-0.683046	3.57128e-06	1.61664e-05
NM_001108387|0|Sucla2|+	-0.47544	3.60175e-06	1.62953e-05
NM_001003401|0|Enc1|+	0.458053	3.60739e-06	1.63026e-05
NM_001106861|0|Smarcc1|+	0.454643	3.60587e-06	1.63026e-05
NM_001025745|0|Zfand2b|+	-0.647446	3.71996e-06	1.6802e-05
NM_001013091|0|Gba2|-	-0.486636	3.73268e-06	1.68407e-05
NM_053312|0|Dbt|+	0.541553	3.73103e-06	1.68407e-05
NM_001012149|0|Uchl5|+	0.53202	3.74045e-06	1.68664e-05
NM_001109605|0|LOC690617|+	-0.638571	3.76115e-06	1.69503e-05
NM_001013905|0|Dpcd|+	0.591227	3.7678e-06	1.69708e-05
NM_001013085|0|Snx10|+	0.463036	3.83878e-06	1.72809e-05
NM_001024763|0|Nif3l1|+	-0.613138	3.85245e-06	1.73328e-05
NM_001108298|0|Cdc6|+	-0.46686	3.87397e-06	1.74103e-05
NM_001135781|0|RGD1305350|+	-0.474016	3.87302e-06	1.74103e-05
NM_001106743|0|Zfyve1|-	0.644692	3.88416e-06	1.74465e-05
NM_181376|0|Spats1|+	1.25041	3.89764e-06	1.74973e-05
NM_001009678|0|Nepro|-	-0.568197	3.93843e-06	1.76609e-05
NM_001014233|0|Pip4p1|-	-0.621857	3.93819e-06	1.76609e-05
NM_001108811|0|Twsg1|+	0.757978	3.94663e-06	1.76879e-05
NM_001008507|0|Dhrs7b|+	-0.589345	3.94995e-06	1.7693e-05
NM_001304268|0|Tmem265|+	-0.650055	3.9616e-06	1.77354e-05
NM_001006981|0|Dlst|+	0.453545	3.96417e-06	1.77371e-05
NM_021847|0|Vapb|+	0.587591	3.97432e-06	1.77727e-05
NM_001013951|0|Alg13|+	0.576872	4.00078e-06	1.78812e-05
NM_001114656|0|Jmjd7|+	-0.666252	4.03113e-06	1.7997e-05
NM_053946|0|Magt1|-	0.537375	4.02898e-06	1.7997e-05
NM_199270|0|Babam2|-	0.585502	4.05998e-06	1.81158e-05
NM_022389|0|Dhcr7|+	-0.491979	4.07956e-06	1.81932e-05
NM_001013421|0|Lsg1|+	-0.490956	4.09027e-06	1.82309e-05
NM_001108826|0|Tnip1|-	0.457865	4.14949e-06	1.84847e-05
NM_001271232|0|Mvb12b|-	0.842291	4.21106e-06	1.87487e-05
NM_001105873|0|Tm4sf19|-	1.01769	4.22928e-06	1.88195e-05
NM_053773|0|Tjp2|-	0.455564	4.24426e-06	1.88758e-05
NM_013135|0|Rasa1|-	0.528838	4.25991e-06	1.8935e-05
NM_001354115|0|Myof|-	0.436452	4.26413e-06	1.89434e-05
NM_001106918|0|Fsd1|-	0.68409	4.34877e-06	1.93088e-05
NM_019244|0|Bckdk|+	-0.480372	4.38543e-06	1.94609e-05
NM_001014072|0|RGD1311517|+	-0.63997	4.4108e-06	1.95628e-05
NM_001011990|0|Eif3el1|+	-0.812192	4.4481e-06	1.97175e-05
NM_001079886|0|Cuedc2|-	0.573968	4.45467e-06	1.97358e-05
NM_181432|0|Hps6|+	0.510476	4.46194e-06	1.97573e-05
NM_001108115|0|Atf7|-	0.658072	4.47857e-06	1.98201e-05
NM_134387|0|Dcxr|-	-1.33861	4.50927e-06	1.9945e-05
NM_001271139|0|Gars|+	-0.434517	4.52425e-06	2.00004e-05
NM_172335|0|Gm2a|+	-0.455557	4.53246e-06	2.00258e-05
NM_001013911|0|Ift80|-	0.53367	4.54021e-06	2.00491e-05
NM_001191645|0|Ulk2|-	0.555365	4.55103e-06	2.00859e-05
NM_198785|0|Usp48|+	0.574194	4.57979e-06	2.02019e-05
NM_001134612|0|Slf2|+	0.472981	4.58946e-06	2.02335e-05
NM_021766|0|Pgrmc1|+	-0.43873	4.63985e-06	2.04446e-05
NM_001024998|0|Txndc15|-	0.484297	4.65008e-06	2.04785e-05
NM_001106253|0|Klk9|+	1.05361	4.74953e-06	2.09052e-05
NM_022536|0|Ppib|+	-0.435445	4.75843e-06	2.0933e-05
NM_001107783|0|Kif16b|-	0.640561	4.77426e-06	2.09912e-05
NM_053661|0|Gng12|+	0.562034	4.82549e-06	2.1205e-05
NM_017282|0|Psma5|+	0.437261	4.95055e-06	2.17428e-05
NM_001105881|0|Naa50|-	0.669263	4.98345e-06	2.18754e-05
NM_001014159|0|Rbm42|-	0.461344	5.02164e-06	2.20311e-05
NM_001191563|0|Sorcs1|-	0.535517	5.09158e-06	2.23259e-05
NM_001013948|0|Ankrd46|-	0.456942	5.09733e-06	2.2339e-05
NM_178093|0|Mtus1|+	-0.495681	5.10034e-06	2.23402e-05
NM_001109672|0|Ccnk|+	0.516614	5.23656e-06	2.29244e-05
NM_017326|0|Calm2|-	0.427888	5.254e-06	2.29884e-05
NM_021850|0|Bcl2l2|+	-0.448534	5.25823e-06	2.29945e-05
NM_182824|0|Cd276|-	-0.491978	5.26273e-06	2.30018e-05
NM_012981|0|Mras|-	0.48289	5.28488e-06	2.30861e-05
NM_001135807|0|H2afy2|-	-0.537671	5.29307e-06	2.31095e-05
NM_001014185|0|Srsf6|+	-0.43215	5.31146e-06	2.31773e-05
NM_001168527|0|Secisbp2l|-	0.463831	5.3186e-06	2.3196e-05
NM_001108364|0|Mxd4|+	0.744486	5.34617e-06	2.33037e-05
NM_001047898|0|RGD1359290|+	-0.84851	5.37057e-06	2.33974e-05
NM_001135252|0|Smim7|+	-0.462038	5.43616e-06	2.36705e-05
NM_001109585|0|Trim47|-	-0.48625	5.49378e-06	2.39085e-05
NM_144750|0|Aspg|+	-0.581367	5.58693e-06	2.43009e-05
NM_001012238|0|Fam20c|-	-0.487647	5.59169e-06	2.43086e-05
NM_001108239|0|Gtf3c3|-	0.472538	5.60825e-06	2.43675e-05
NM_172017|0|Yif1a|+	-0.548716	5.62384e-06	2.44222e-05
NM_001105725|0|Ccng2|-	0.770356	5.65521e-06	2.45452e-05
NM_001047954|0|LOC500028|-	0.975607	5.74829e-06	2.49359e-05
NM_001108277|0|Tom1l2|-	0.784086	5.78366e-06	2.50632e-05
NM_033299|0|Pld2|+	-0.518872	5.78382e-06	2.50632e-05
NM_001107695|0|Vps72|+	0.455986	5.85367e-06	2.53524e-05
NM_001145840|0|Ganc|+	0.536219	5.9638e-06	2.58156e-05
NM_001107530|0|Arpin|-	-0.561505	5.9751e-06	2.58446e-05
NM_173142|0|Stk16|+	-0.5143	5.97688e-06	2.58446e-05
NM_001106518|0|Snx5|-	-0.459023	5.98897e-06	2.58831e-05
NR_028055|0|Ngrn|+	-0.527209	6.07901e-06	2.62582e-05
NM_001108727|0|Coq10a|-	-0.809712	6.17472e-06	2.66574e-05
NM_001034137|0|Sp110|-	-0.496726	6.18059e-06	2.66686e-05
NM_031570|0|Rps7|-	0.432926	6.19255e-06	2.6706e-05
NM_019152|0|Capn1|-	0.448396	6.23005e-06	2.68534e-05
NM_133380|0|Il4r|+	-0.509606	6.2846e-06	2.70742e-05
NM_001025126|0|Cop1|+	-0.492915	6.31771e-06	2.72024e-05
NM_001127390|0|Washc1|+	-0.545809	6.35435e-06	2.73456e-05
NM_013083|0|Hspa5|+	-0.417347	6.37286e-06	2.74107e-05
NM_001015017|0|Olfm2|-	-0.868855	6.39758e-06	2.75025e-05
NM_001107909|0|Map3k6|+	-0.495306	6.43042e-06	2.7629e-05
NM_001107998|0|Slc35e2b|+	0.632574	6.48814e-06	2.78622e-05
NM_001100479|0|Ptpn4|-	0.484596	6.59552e-06	2.83048e-05
NM_001191643|0|Alkbh5|+	0.661615	6.59818e-06	2.83048e-05
NM_001128189|0|Rcc1|-	0.472532	6.63737e-06	2.84579e-05
NM_031646|0|Ramp2|+	-0.798954	6.64971e-06	2.84958e-05
NM_001012053|0|Zkscan3|+	-0.48709	6.68052e-06	2.86127e-05
NM_001108339|0|Gatc|+	-0.506852	6.70523e-06	2.86438e-05
NM_001108915|0|Asb7|-	0.820554	6.69466e-06	2.86438e-05
NM_001129879|0|Psmg4|-	0.551862	6.70203e-06	2.86438e-05
NM_001134540|0|Copa|+	-0.43222	6.70545e-06	2.86438e-05
NM_181768|0|Acad9|+	0.488025	6.70187e-06	2.86438e-05
NM_001025775|0|Ppip5k2|+	0.788896	6.71253e-06	2.8659e-05
NM_001034995|0|Rnf14|+	-0.478068	6.74679e-06	2.87901e-05
NM_001025421|0|Celf1|+	0.459794	6.75902e-06	2.88271e-05
NM_001170596|0|Birc6|-	0.427133	6.77346e-06	2.88735e-05
NM_001106556|0|Paxx|-	-0.744415	6.80798e-06	2.90054e-05
NM_013200|0|Cpt1b|-	-0.619285	6.87028e-06	2.92555e-05
NM_001126120|0|Adh5|+	0.460781	6.8776e-06	2.92713e-05
NM_001100515|0|Slc25a46|-	-0.54023	6.89576e-06	2.93332e-05
NM_030833|0|Ifitm2|-	-0.428914	6.90177e-06	2.93434e-05
NM_139192|0|Scd|-	0.438311	6.91894e-06	2.9401e-05
NM_022698|0|Bad|+	0.491045	7.06353e-06	2.99997e-05
NM_139091|0|Nup58|-	0.496379	7.11844e-06	3.0217e-05
NM_001009657|0|Hat1|+	-0.449425	7.16711e-06	3.04077e-05
NM_001107894|0|Etnk1|+	-0.445071	7.18232e-06	3.04563e-05
NM_001191068|0|Sgcb|+	-0.498822	7.23742e-06	3.06739e-05
NM_001107113|0|Bach1|+	0.642002	7.31608e-06	3.09912e-05
NM_001025056|0|Gmppa|+	-0.551625	7.33564e-06	3.10578e-05
NM_022606|0|Ilkap|-	-0.507178	7.39484e-06	3.12921e-05
NM_001033693|0|Slc31a2|+	-0.669593	7.46536e-06	3.15741e-05
NM_001100558|0|Tiam1|-	0.493766	7.47011e-06	3.15777e-05
NM_001034081|0|Paqr7|+	-0.663911	7.57035e-06	3.19847e-05
NM_001108394|0|Zcchc24|-	0.466723	7.58711e-06	3.20222e-05
NM_001134504|0|Klhl23|+	0.536498	7.58569e-06	3.20222e-05
NM_001314004|0|Nphp1|-	0.702131	7.71412e-06	3.25413e-05
NM_001039606|0|Gmds|+	0.528184	7.78411e-06	3.28195e-05
NM_001108740|0|Ckap4|+	-0.423764	7.93001e-06	3.34173e-05
NM_206845|0|Dnajc27|+	0.494097	7.97932e-06	3.36076e-05
NM_001100995|0|Tmem65|-	0.463907	7.99225e-06	3.36446e-05
NM_001191610|0|Tmem60|-	-0.592184	8.1019e-06	3.40885e-05
NM_001304776|0|Naa80|+	-0.596612	8.12186e-06	3.41203e-05
NM_001318416|0|Ddhd2|+	0.579671	8.12207e-06	3.41203e-05
NM_023090|0|Epas1|+	0.566983	8.11701e-06	3.41203e-05
NM_001106275|0|Abhd2|+	0.522699	8.16777e-06	3.42945e-05
NM_001025694|0|Fam166a|+	-0.704902	8.222e-06	3.44972e-05
NM_001107292|0|Bap1|+	0.438353	8.22454e-06	3.44972e-05
NM_033350|0|Plcb3|-	0.438847	8.26969e-06	3.46686e-05
NM_001108513|0|Unc93b1|+	-0.500089	8.366e-06	3.50542e-05
NM_001013171|0|Gulp1|+	0.504766	8.41818e-06	3.52547e-05
NM_021763|0|Arfip1|-	0.530568	8.42729e-06	3.52746e-05
NM_013065|0|Ppp1cb|-	0.422149	8.47017e-06	3.54358e-05
NM_022534|0|Tcn2|-	-0.495452	8.53574e-06	3.56917e-05
NM_001035007|0|Mbtps2|+	0.746066	8.61209e-06	3.59739e-05
NM_001109102|0|Fam167a|+	0.728501	8.61209e-06	3.59739e-05
NM_031601|0|Cacna1g|-	-0.451076	8.61902e-06	3.59843e-05
NM_019364|0|Scfd1|+	0.467396	8.65407e-06	3.6112e-05
NM_001108288|0|Trim37|+	0.468991	8.69163e-06	3.62501e-05
NM_057132|0|Rhoa|+	0.435301	8.75318e-06	3.64881e-05
NM_031677|0|Fhl2|-	0.47357	8.79178e-06	3.66302e-05
NM_001108567|0|Rpl34|-	0.433409	8.79667e-06	3.66317e-05
NM_012663|0|Vamp2|+	-0.456298	8.85398e-06	3.68515e-05
NM_001009653|0|Mccc1|-	0.752447	9.01351e-06	3.74962e-05
NM_001106496|0|Emc7|+	-0.481915	9.03239e-06	3.75555e-05
NM_001100945|0|Rspry1|-	0.539435	9.03859e-06	3.7562e-05
NM_212548|0|Nelfe|+	-0.495067	9.10258e-06	3.78086e-05
NM_001008296|0|Emc9|-	-0.957775	9.16255e-06	3.80382e-05
NM_053350|0|Agps|+	0.538592	9.21042e-06	3.82174e-05
NM_001008884|0|RT1-Db1|+	-0.556533	9.44946e-06	3.91892e-05
NM_001009292|0|Slx1b|-	-0.553772	9.51233e-06	3.94298e-05
NM_001014122|0|Mif4gd|-	-0.536841	9.55534e-06	3.95878e-05
NM_021671|0|Tmem33|-	0.454061	9.58141e-06	3.96755e-05
NM_001108838|0|C1ql1|-	-0.87893	9.64376e-06	3.99133e-05
NM_001106346|0|Ubl4a|+	-0.511373	9.67919e-06	4.00192e-05
NM_001109882|0|Bsg|-	-0.411061	9.67636e-06	4.00192e-05
NM_001008293|0|Tfb2m|-	-0.648251	9.73488e-06	4.02289e-05
NM_001034148|0|Nmi|-	0.71147	9.78284e-06	4.04065e-05
NM_001107705|0|Wdr3|-	0.461051	9.80122e-06	4.04412e-05
NM_001109630|0|Slc12a6|+	-0.489893	9.79956e-06	4.04412e-05
NM_001008358|0|Tmem106c|+	0.544586	9.85137e-06	4.06104e-05
NM_001191952|0|Fxn|-	0.58527	9.85222e-06	4.06104e-05
NM_001014206|0|RGD1309534|-	0.577381	9.86234e-06	4.06315e-05
NM_001108174|0|Snx14|-	-0.492889	9.95165e-06	4.09786e-05
NM_001025773|0|Tnfrsf9|+	-0.918286	9.9903e-06	4.11168e-05
NM_001100585|0|Rce1|-	-0.512665	1.00189e-05	4.12138e-05
NM_181626|0|Isca1|+	0.460584	1.0052e-05	4.13288e-05
NM_001134583|0|Prpf40b|+	-0.51065	1.00652e-05	4.13623e-05
NM_001108104|0|Alg12|-	-0.534211	1.01306e-05	4.16097e-05
NM_021863|0|Hspa2|+	0.787346	1.02548e-05	4.20986e-05
NM_001108576|0|Mrps2|+	-0.449495	1.03308e-05	4.23892e-05
NM_138839|0|Vmp1|-	-0.433927	1.03479e-05	4.2438e-05
NM_001108737|0|Mier2|+	-0.499674	1.04073e-05	4.266e-05
NM_053862|0|Lgals8|-	0.605617	1.04717e-05	4.29023e-05
NM_001100976|0|Pbxip1|+	0.449685	1.04845e-05	4.29332e-05
NM_001011965|0|Stom|-	-0.454168	1.05009e-05	4.29787e-05
NM_134413|0|Nacc1|-	0.444195	1.07927e-05	4.41503e-05
NM_001107117|0|Cers4|-	0.537954	1.08095e-05	4.41969e-05
NM_001007745|0|Tmem43|+	-0.44153	1.08623e-05	4.43904e-05
NM_001013042|0|Slc39a11|-	0.65512	1.09165e-05	4.45763e-05
NM_138549|0|Tecr|-	-0.466058	1.09188e-05	4.45763e-05
NM_001107027|0|Psmd11|+	0.433957	1.10073e-05	4.4915e-05
NM_053409|0|Maged1|-	0.417282	1.10846e-05	4.52079e-05
NM_001107839|0|Rc3h2|-	0.529971	1.11792e-05	4.55707e-05
NM_001126082|0|Anapc11|+	0.456172	1.12546e-05	4.58552e-05
NM_001100570|0|Kat6a|-	0.431502	1.13056e-05	4.60398e-05
NM_001013974|0|Ccdc47|-	-0.424066	1.13378e-05	4.61475e-05
NM_001105944|0|Rfx1|+	-0.495173	1.13568e-05	4.62019e-05
NM_001113791|0|RGD1562618|+	-0.60775	1.14152e-05	4.64159e-05
NM_017350|0|Plaur|+	-0.463297	1.14673e-05	4.66047e-05
NM_001107599|0|Twnk|+	0.469542	1.14754e-05	4.66142e-05
NM_001024967|0|Tmem106a|+	-0.43712	1.15013e-05	4.66959e-05
NM_139329|0|Hsd3b7|+	-0.557316	1.15229e-05	4.67601e-05
[truncated: 6,113 more rows]
